# Supplementary material for: Developmental beta-cell death orchestrates the islet’s inflammatory milieu by regulating immune system crosstalk
Source: EMBO J. 2025 Jan 6;44(4):1131–53. doi: 10.1038/s44318-024-00332-w (PMC11833124; doi:10.1038/s44318-024-00332-w)
Supplement: Supplementary file 3 — Dataset EV1 [file 44318_2024_332_MOESM3_ESM.xlsx]

## Sheet: legend
A table showing the list of differentially expressed genes across five different clusters upon induction of the TRPV model.

## Sheet: cluster1
p_val	avg_logFC	pct.1	pct.2	p_val_adj	cluster	gene	avg_lognfc	avg_log2fc	p_val_adj_score	ensembl_gene_id	external_gene_name.1	chromosome_name	start_position	end_position	percentage_gene_gc_content	gene_biotype	strand	description
5.914e-09	0.470267	1	1	0.000109084	1	ins	0.470267	0.678452	13.1623	ENSDARG00000035350	ins	5	37854685	37857696	33.33	protein_coding	1	preproinsulin [Source:ZFIN;Acc:ZDB-GENE-980526-110]
1.27969e-08	1.3479	0.699	0.845	0.00023604	1	eef2b	1.3479	1.94461	12.0487	ENSDARG00000100371	eef2b	2	57149002	57174954	35.97	protein_coding	1	eukaryotic translation elongation factor 2b [Source:ZFIN;Acc:ZDB-GENE-030131-5128]
2.07155e-06	-0.601086	0.568	0.432	0.0382097	1	thrap3b	-0.601086	-0.867183	-4.70992	ENSDARG00000098228	thrap3b	19	3865210	3886991	35.4	protein_coding	-1	thyroid hormone receptor associated protein 3b [Source:ZFIN;Acc:ZDB-GENE-040516-9]
2.05178e-06	-0.486563	0.186	0.345	0.037845	1	rap1b	-0.486563	-0.701962	-4.72375	ENSDARG00000008867	rap1b	4	18852821	18939338	34.84	protein_coding	-1	RAP1B, member of RAS oncogene family [Source:ZFIN;Acc:ZDB-GENE-030131-9662]
1.87692e-06	-0.571046	0.852	0.915	0.0346197	1	si:ch211-195b15.8	-0.571046	-0.823846	-4.85226	ENSDARG00000094836	si:ch211-195b15.8	3	32403758	32407192	39.68	protein_coding	1	si:ch211-195b15.8 [Source:ZFIN;Acc:ZDB-GENE-131127-627]
1.64061e-06	-1.49379	0.847	0.727	0.0302611	1	cd28	-1.49379	-2.15509	-5.04639	ENSDARG00000095070	cd28	9	13985567	13989879	34.34	protein_coding	1	CD28 molecule [Source:ZFIN;Acc:ZDB-GENE-070912-128]
1.29586e-06	-0.616524	0.39	0.29	0.0239021	1	fam19a5b	-0.616524	-0.889456	-5.38672	ENSDARG00000045608	fam19a5b	25	29911977	29988352	36.71	protein_coding	-1	family with sequence similarity 19 (chemokine (C-C motif)-like), member A5b [Source:ZFIN;Acc:ZDB-GENE-131127-365]
1.19433e-06	-1.09509	0.169	0.319	0.0220294	1	si:ch211-256m1.8	-1.09509	-1.57989	-5.50443	ENSDARG00000055172	si:ch211-256m1.8	3	25154078	25165189	36.29	protein_coding	1	si:ch211-256m1.8 [Source:ZFIN;Acc:ZDB-GENE-131127-417]
1.17664e-06	-0.745278	0.932	0.959	0.0217031	1	si:ch211-131k2.3	-0.745278	-1.07521	-5.52596	ENSDARG00000079462	si:ch211-131k2.3	12	6002715	6006865	28.35	protein_coding	1	si:ch211-131k2.3 [Source:ZFIN;Acc:ZDB-GENE-121214-210]
9.49177e-07	-0.996566	0.809	0.87	0.0175076	1	jdp2b	-0.996566	-1.43774	-5.83588	ENSDARG00000020133	jdp2b	20	46586678	46595151	32.71	protein_coding	1	Jun dimerization protein 2b [Source:ZFIN;Acc:ZDB-GENE-040718-197]
6.3909e-07	-0.563548	0.835	0.915	0.011788	1	dusp1	-0.563548	-0.813027	-6.40654	ENSDARG00000100515	dusp1	14	15760253	15763648	41.93	protein_coding	-1	dual specificity phosphatase 1 [Source:ZFIN;Acc:ZDB-GENE-040426-2018]
5.40531e-07	-0.926802	0.475	0.618	0.00997009	1	tbcb	-0.926802	-1.33709	-6.64818	ENSDARG00000068404	tbcb	18	37259800	37270740	35.23	protein_coding	1	tubulin folding cofactor B [Source:ZFIN;Acc:ZDB-GENE-030131-9296]
4.97763e-07	-2.57388	0.555	0.582	0.00918124	1	anxa5b	-2.57388	-3.71332	-6.76709	ENSDARG00000016470	anxa5b	1	22654875	22665098	33.13	protein_coding	1	annexin A5b [Source:ZFIN;Acc:ZDB-GENE-030131-9076]
4.71715e-07	-1.3797	0.25	0.367	0.00870078	1	cd9b	-1.3797	-1.99049	-6.84464	ENSDARG00000016691	cd9b	4	4234994	4261673	34.39	protein_coding	-1	CD9 molecule b [Source:ZFIN;Acc:ZDB-GENE-040426-2768]
4.37331e-07	-0.528863	0.5	0.355	0.00806656	1	FAM72B	-0.528863	-0.762988	-6.95383	ENSDARG00000070621	FAM72B	11	21586335	21598527	35.13	protein_coding	1	zgc:101564 [Source:ZFIN;Acc:ZDB-GENE-050320-120]
4.2934e-07	-0.81219	0.703	0.773	0.00791918	1	ahsa1b	-0.81219	-1.17174	-6.98043	ENSDARG00000100317	ahsa1b	17	43850516	43863700	34.65	protein_coding	-1	AHA1, activator of heat shock protein ATPase homolog 1b [Source:ZFIN;Acc:ZDB-GENE-030131-664]
4.24627e-07	-2.00459	0.479	0.531	0.00783225	1	crip1	-2.00459	-2.89201	-6.99636	ENSDARG00000053858	crip1	17	37385811	37395496	35.04	protein_coding	-1	cysteine-rich protein 1 [Source:ZFIN;Acc:ZDB-GENE-041111-1]
4.10583e-07	-1.11699	0.386	0.551	0.00757321	1	arl4ab	-1.11699	-1.61148	-7.04488	ENSDARG00000033182	arl4ab	19	31339305	31341850	44.54	protein_coding	-1	ADP-ribosylation factor-like 4ab [Source:ZFIN;Acc:ZDB-GENE-030219-167]
3.74093e-07	-3.40905	0.661	0.722	0.00690014	1	defbl1	-3.40905	-4.91822	-7.17916	ENSDARG00000075161	defbl1	21	21741804	21742991	34.34	protein_coding	1	defensin, beta-like 1 [Source:ZFIN;Acc:ZDB-GENE-070207-1]
3.52098e-07	-2.77917	0.568	0.616	0.00649445	1	apodb	-2.77917	-4.0095	-7.26658	ENSDARG00000057437	apodb	24	26306362	26328721	45.93	protein_coding	-1	apolipoprotein Db [Source:ZFIN;Acc:ZDB-GENE-051023-8]
3.1133e-07	-0.837476	0.669	0.519	0.00574249	1	si:dkey-16l2.17	-0.837476	-1.20822	-7.44411	ENSDARG00000027196	si:dkey-16l2.17	3	32689707	32696592	31.3	protein_coding	1	si:dkey-16l2.17 [Source:ZFIN;Acc:ZDB-GENE-141212-262]
2.77363e-07	-0.853475	0.708	0.802	0.00511595	1	bag3	-0.853475	-1.2313	-7.61078	ENSDARG00000039486	bag3	13	25486608	25498661	38.23	protein_coding	1	BCL2 associated athanogene 3 [Source:ZFIN;Acc:ZDB-GENE-040801-40]
2.32742e-07	-1.23718	0.309	0.49	0.00429292	1	fkbp4	-1.23718	-1.78487	-7.86382	ENSDARG00000008447	fkbp4	18	6536293	6550378	37.79	protein_coding	1	FK506 binding protein 4 [Source:ZFIN;Acc:ZDB-GENE-030131-514]
2.02091e-07	-0.752172	0.792	0.819	0.00372757	1	oser1	-0.752172	-1.08516	-8.06755	ENSDARG00000024669	oser1	6	52715708	52723901	39.3	protein_coding	-1	oxidative stress responsive serine-rich 1 [Source:ZFIN;Acc:ZDB-GENE-040426-1325]
1.74001e-07	-0.948475	0.585	0.732	0.00320945	1	cbx7a	-0.948475	-1.36836	-8.28346	ENSDARG00000038025	cbx7a	3	24986145	24994617	40.26	protein_coding	1	chromobox homolog 7a [Source:ZFIN;Acc:ZDB-GENE-050417-400]
1.55362e-07	-0.571353	0.297	0.486	0.00286566	1	calr3a	-0.571353	-0.824288	-8.44692	ENSDARG00000103979	calr3a	22	4762478	4769140	36.56	protein_coding	-1	calreticulin 3a [Source:ZFIN;Acc:ZDB-GENE-000208-17]
1.32372e-07	-1.20815	0.199	0.35	0.0024416	1	uraha	-1.20815	-1.743	-8.67796	ENSDARG00000100719	uraha	18	31016379	31023447	34.39	protein_coding	1	urate (5-hydroxyiso-) hydrolase a [Source:ZFIN;Acc:ZDB-GENE-060825-253]
1.11942e-07	-0.935136	0.513	0.362	0.00206476	1	si:dkey-61n16.5	-0.935136	-1.34912	-8.91981	ENSDARG00000099695	si:dkey-61n16.5	3	13911950	13921173	33.58	protein_coding	-1	si:dkey-61n16.5 [Source:ZFIN;Acc:ZDB-GENE-100922-235]
1.03625e-07	-0.921602	0.53	0.389	0.00191137	1	pbx1a	-0.921602	-1.32959	-9.03118	ENSDARG00000100494	pbx1a	2	18698388	18830794	34.52	protein_coding	-1	pre-B-cell leukemia homeobox 1a [Source:ZFIN;Acc:ZDB-GENE-000405-1]
8.34368e-08	-0.411011	0.941	0.973	0.00153899	1	hsp90aa1.1	-0.411011	-0.592963	-9.3438	ENSDARG00000010478	hsp90aa1.1	20	53982317	54012043	36.16	protein_coding	-1	heat shock protein 90, alpha (cytosolic), class A member 1, tandem duplicate 1 [Source:ZFIN;Acc:ZDB-GENE-990415-94]
3.80723e-08	-0.95934	0.597	0.737	0.000702244	1	hspbp1	-0.95934	-1.38404	-10.4757	ENSDARG00000102937	hspbp1	3	13600714	13618382	37.23	protein_coding	1	HSPA (heat shock 70kDa) binding protein, cytoplasmic cochaperone 1 [Source:ZFIN;Acc:ZDB-GENE-030219-55]
3.3775e-08	-0.588838	0.831	0.838	0.00062298	1	zfand2a	-0.588838	-0.849514	-10.6485	ENSDARG00000103511	zfand2a	3	43373867	43397134	37.17	protein_coding	1	zinc finger, AN1-type domain 2A [Source:ZFIN;Acc:ZDB-GENE-040426-1596]
3.14531e-08	-0.458877	0.682	0.814	0.000580152	1	chchd2	-0.458877	-0.662019	-10.7513	ENSDARG00000059304	chchd2	15	5773119	5780648	34.3	protein_coding	-1	coiled-coil-helix-coiled-coil-helix domain containing 2 [Source:ZFIN;Acc:ZDB-GENE-040426-1737]
2.97213e-08	-1.81548	0.589	0.684	0.000548209	1	anxa4	-1.81548	-2.61918	-10.833	ENSDARG00000036456	anxa4	10	41159241	41192881	36.1	protein_coding	1	annexin A4 [Source:ZFIN;Acc:ZDB-GENE-030707-1]
6.89861e-09	-1.12289	0.381	0.568	0.000127245	1	degs1	-1.12289	-1.61999	-12.9401	ENSDARG00000007347	degs1	13	502230	514843	37.22	protein_coding	1	delta(4)-desaturase, sphingolipid 1 [Source:ZFIN;Acc:ZDB-GENE-030131-5283]
3.11928e-09	-0.492635	0.839	0.884	5.75352e-05	1	romo1	-0.492635	-0.710722	-14.0852	ENSDARG00000038076	romo1	6	50401620	50404732	35.21	protein_coding	-1	reactive oxygen species modulator 1 [Source:ZFIN;Acc:ZDB-GENE-040426-1768]
1.86726e-09	-0.899758	0.525	0.705	3.44416e-05	1	manf	-0.899758	-1.29808	-14.8255	ENSDARG00000063177	manf	22	32228882	32235551	36.97	protein_coding	1	mesencephalic astrocyte-derived neurotrophic factor [Source:ZFIN;Acc:ZDB-GENE-060929-640]
1.14116e-09	-2.60677	0.758	0.795	2.10487e-05	1	marcksl1b	-2.60677	-3.76077	-15.5359	ENSDARG00000035715	marcksl1b	19	29798064	29800812	42.38	protein_coding	1	MARCKS-like 1b [Source:ZFIN;Acc:ZDB-GENE-040426-2315]
9.60448e-10	-0.522259	0.928	0.969	1.77155e-05	1	hspa4a	-0.522259	-0.75346	-15.7846	ENSDARG00000004754	hspa4a	21	43137500	43171249	37.35	protein_coding	-1	heat shock protein 4a [Source:ZFIN;Acc:ZDB-GENE-040426-2832]
2.40026e-10	-1.27659	0.398	0.58	4.42728e-06	1	hsph1	-1.27659	-1.84173	-17.7851	ENSDARG00000019874	hsph1	15	31564137	31588162	34.41	protein_coding	-1	heat shock 105/110 protein 1 [Source:ZFIN;Acc:ZDB-GENE-120410-4]
5.17387e-11	-2.06351	0.538	0.725	9.54321e-07	1	si:dkey-4p15.3	-2.06351	-2.97701	-19.999	ENSDARG00000037403	si:dkey-4p15.3	15	19661498	19677511	37.34	protein_coding	-1	si:dkey-4p15.3 [Source:ZFIN;Acc:ZDB-GENE-121214-31]
1.28e-12	-0.988549	0.72	0.865	2.36097e-08	1	hspb1	-0.988549	-1.42617	-25.336	ENSDARG00000041065	hspb1	5	3568016	3584815	32.1	protein_coding	-1	heat shock protein, alpha-crystallin-related, 1 [Source:ZFIN;Acc:ZDB-GENE-030326-4]
2.36605e-14	-0.857392	0.966	0.988	4.36419e-10	1	CABZ01080568.1	-0.857392	-1.23695	-31.0936	ENSDARG00000051762	CABZ01080568.1	25	34662358	34670413	36.16	protein_coding	-1
1.06511e-15	-0.813034	0.945	0.978	1.96459e-11	1	hspa5	-0.813034	-1.17296	-35.567	ENSDARG00000103846	hspa5	5	2713779	2721686	33.83	protein_coding	-1	heat shock protein 5 [Source:ZFIN;Acc:ZDB-GENE-031001-11]
2.95545e-17	-0.754627	0.975	0.998	5.45133e-13	1	mcl1a	-0.754627	-1.0887	-40.7385	ENSDARG00000009779	mcl1a	19	348729	353231	39.57	protein_coding	1	MCL1, BCL2 family apoptosis regulator a [Source:ZFIN;Acc:ZDB-GENE-000511-7]

## Sheet: cluster2
p_val	avg_logFC	pct.1	pct.2	p_val_adj	cluster	gene	avg_lognfc	avg_log2fc	p_val_adj_score	ensembl_gene_id	external_gene_name.1	chromosome_name	start_position	end_position	percentage_gene_gc_content	gene_biotype	strand	description
5.95481e-35	0.887953	1	0.948	1.09837e-30	2	hsp90aa1.1	0.887953	1.28105	99.5225	ENSDARG00000010478	hsp90aa1.1	20	53982317	54012043	36.16	protein_coding	-1	heat shock protein 90, alpha (cytosolic), class A member 1, tandem duplicate 1 [Source:ZFIN;Acc:ZDB-GENE-990415-94]
7.77761e-32	1.4276	1	0.973	1.43458e-27	2	CABZ01080568.1	1.4276	2.05959	89.1714	ENSDARG00000051762	CABZ01080568.1	25	34662358	34670413	36.16	protein_coding	-1
8.09027e-28	0.893386	1	1	1.49225e-23	2	hsp90aa1.2	0.893386	1.28888	75.8269	ENSDARG00000024746	hsp90aa1.2	20	53967350	53981626	35.7	protein_coding	-1	heat shock protein 90, alpha (cytosolic), class A member 1, tandem duplicate 2 [Source:ZFIN;Acc:ZDB-GENE-031001-3]
1.77049e-26	0.861258	1	1	3.26568e-22	2	hsp70.2	0.861258	1.24253	71.375	ENSDARG00000092362	hsp70.2	3	26119603	26122353	46.67	protein_coding	-1	heat shock cognate 70-kd protein, tandem duplicate 2 [Source:ZFIN;Acc:ZDB-GENE-110405-1]
2.56412e-25	2.70879	0.827	0.595	4.72952e-21	2	si:dkey-4p15.3	2.70879	3.90796	67.5188	ENSDARG00000037403	si:dkey-4p15.3	15	19661498	19677511	37.34	protein_coding	-1	si:dkey-4p15.3 [Source:ZFIN;Acc:ZDB-GENE-121214-31]
2.50745e-24	1.29229	0.994	0.956	4.62498e-20	2	hspa5	1.29229	1.86439	64.2291	ENSDARG00000103846	hspa5	5	2713779	2721686	33.83	protein_coding	-1	heat shock protein 5 [Source:ZFIN;Acc:ZDB-GENE-031001-11]
9.78313e-22	0.806694	1	1	1.8045e-17	2	hsp70.1	0.806694	1.16381	55.6212	ENSDARG00000029688	hsp70.1	3	26112780	26115559	46.37	protein_coding	-1	heat shock cognate 70-kd protein, tandem duplicate 1 [Source:ZFIN;Acc:ZDB-GENE-990415-91]
8.96603e-19	1.20281	1	0.937	1.65378e-14	2	hspa4a	1.20281	1.73529	45.7812	ENSDARG00000004754	hspa4a	21	43137500	43171249	37.35	protein_coding	-1	heat shock protein 4a [Source:ZFIN;Acc:ZDB-GENE-040426-2832]
1.72918e-16	1.63687	0.988	0.935	3.18947e-12	2	si:ch211-131k2.3	1.63687	2.3615	38.1898	ENSDARG00000079462	si:ch211-131k2.3	12	6002715	6006865	28.35	protein_coding	1	si:ch211-131k2.3 [Source:ZFIN;Acc:ZDB-GENE-121214-210]
7.82342e-16	0.75505	0.994	0.987	1.44303e-11	2	ubb	0.75505	1.08931	36.0121	ENSDARG00000093313	ubb	5	42092227	42096331	40.15	protein_coding	1	ubiquitin B [Source:ZFIN;Acc:ZDB-GENE-050411-10]
7.63494e-15	1.64632	0.682	0.453	1.40826e-10	2	hsph1	1.64632	2.37514	32.7254	ENSDARG00000019874	hsph1	15	31564137	31588162	34.41	protein_coding	-1	heat shock 105/110 protein 1 [Source:ZFIN;Acc:ZDB-GENE-120410-4]
9.95352e-15	0.682221	1	1	1.83593e-10	2	hsp70l	0.682221	0.984237	32.3428	ENSDARG00000055723	hsp70l	8	4798158	4800911	46.3	protein_coding	1	heat shock cognate 70-kd protein, like [Source:ZFIN;Acc:ZDB-GENE-050321-1]
1.02804e-13	1.79366	0.607	0.358	1.89622e-09	2	fkbp4	1.79366	2.58771	28.9742	ENSDARG00000008447	fkbp4	18	6536293	6550378	37.79	protein_coding	1	FK506 binding protein 4 [Source:ZFIN;Acc:ZDB-GENE-030131-514]
1.18551e-13	0.503809	1	1	2.18667e-09	2	hsp70.3	0.503809	0.726843	28.7686	ENSDARG00000021924	hsp70.3	3	26123736	26127091	42.7	protein_coding	1	heat shock cognate 70-kd protein, tandem duplicate 3 [Source:ZFIN;Acc:ZDB-GENE-110713-1]
1.65076e-13	0.678372	1	0.985	3.04482e-09	2	adgre10	0.678372	0.978684	28.291	ENSDARG00000075855	adgre10	1	55730205	55747003	36.28	protein_coding	1	adhesion G protein-coupled receptor E10 [Source:ZFIN;Acc:ZDB-GENE-090313-152]
3.08205e-13	1.11951	0.994	0.987	5.68484e-09	2	mcl1a	1.11951	1.61511	27.3902	ENSDARG00000009779	mcl1a	19	348729	353231	39.57	protein_coding	1	MCL1, BCL2 family apoptosis regulator a [Source:ZFIN;Acc:ZDB-GENE-000511-7]
1.29186e-12	0.796241	1	1	2.38284e-08	2	UBB	0.796241	1.14873	25.3227	ENSDARG00000002369	UBB	5	42064144	42068490	36.88	protein_coding	1	si:ch211-202a12.4 [Source:ZFIN;Acc:ZDB-GENE-030131-8486]
2.68894e-11	0.80163	1	1	4.95975e-07	2	dnajb1b	0.80163	1.15651	20.9432	ENSDARG00000041394	dnajb1b	1	55745878	55750208	38.14	protein_coding	-1	DnaJ heat shock protein family (Hsp40) member B1b [Source:ZFIN;Acc:ZDB-GENE-030131-5455]
5.72601e-11	1.00839	0.948	0.763	1.05616e-06	2	hspb1	1.00839	1.4548	19.8527	ENSDARG00000041065	hspb1	5	3568016	3584815	32.1	protein_coding	-1	heat shock protein, alpha-crystallin-related, 1 [Source:ZFIN;Acc:ZDB-GENE-030326-4]
9.65364e-11	1.25621	0.809	0.631	1.78061e-06	2	cbx7a	1.25621	1.81233	19.0992	ENSDARG00000038025	cbx7a	3	24986145	24994617	40.26	protein_coding	1	chromobox homolog 7a [Source:ZFIN;Acc:ZDB-GENE-050417-400]
5.75452e-10	1.21741	0.78	0.652	1.06142e-05	2	hspbp1	1.21741	1.75635	16.5236	ENSDARG00000102937	hspbp1	3	13600714	13618382	37.23	protein_coding	1	HSPA (heat shock 70kDa) binding protein, cytoplasmic cochaperone 1 [Source:ZFIN;Acc:ZDB-GENE-030219-55]
1.89569e-09	0.985058	0.861	0.826	3.49659e-05	2	zfand2a	0.985058	1.42114	14.8037	ENSDARG00000103511	zfand2a	3	43373867	43397134	37.17	protein_coding	1	zinc finger, AN1-type domain 2A [Source:ZFIN;Acc:ZDB-GENE-040426-1596]
2.0359e-09	1.134	0.838	0.73	3.75522e-05	2	pdcd4b	1.134	1.63602	14.7007	ENSDARG00000041022	pdcd4b	22	29655981	29689981	35.22	protein_coding	-1	programmed cell death 4b [Source:ZFIN;Acc:ZDB-GENE-030131-9847]
2.10973e-09	1.02595	0.861	0.706	3.8914e-05	2	ahsa1b	1.02595	1.48013	14.6494	ENSDARG00000100317	ahsa1b	17	43850516	43863700	34.65	protein_coding	-1	AHA1, activator of heat shock protein ATPase homolog 1b [Source:ZFIN;Acc:ZDB-GENE-030131-664]
1.72166e-08	0.880375	0.827	0.696	0.000317561	2	hsp90b1	0.880375	1.27011	11.6207	ENSDARG00000003570	hsp90b1	4	9836465	9843836	38.4	protein_coding	1	heat shock protein 90, beta (grp94), member 1 [Source:ZFIN;Acc:ZDB-GENE-031002-1]
5.33854e-08	1.09645	0.832	0.744	0.000984693	2	bag3	1.09645	1.58185	9.98804	ENSDARG00000039486	bag3	13	25486608	25498661	38.23	protein_coding	1	BCL2 associated athanogene 3 [Source:ZFIN;Acc:ZDB-GENE-040801-40]
1.47483e-07	0.891375	0.757	0.57	0.00272033	2	zfp36l1b	0.891375	1.28598	8.522	ENSDARG00000021443	zfp36l1b	20	9575374	9580446	39.46	protein_coding	-1	zinc finger protein 36, C3H type-like 1b [Source:ZFIN;Acc:ZDB-GENE-030131-2391]
2.69519e-07	0.910941	0.347	0.17	0.00497128	2	mindy3	0.910941	1.31421	7.65217	ENSDARG00000028715	mindy3	16	28270037	28371330	37.43	protein_coding	1	MINDY lysine 48 deubiquitinase 3 [Source:ZFIN;Acc:ZDB-GENE-061110-13]
1.13534e-06	0.425963	1	0.998	0.0209414	2	gapdhs	0.425963	0.614534	5.5775	ENSDARG00000039914	gapdhs	16	45044642	45069882	35.64	protein_coding	-1	glyceraldehyde-3-phosphate dehydrogenase, spermatogenic [Source:ZFIN;Acc:ZDB-GENE-020913-1]
2.22233e-06	0.469853	0.266	0.105	0.0409909	2	edrf1	0.469853	0.677854	4.60855	ENSDARG00000019834	edrf1	17	8754020	8796333	35.56	protein_coding	1	erythroid differentiation regulatory factor 1 [Source:ZFIN;Acc:ZDB-GENE-131121-620]
2.60714e-06	0.988076	0.954	0.87	0.0480887	2	si:ch211-195b15.8	0.988076	1.42549	4.37816	ENSDARG00000094836	si:ch211-195b15.8	3	32403758	32407192	39.68	protein_coding	1	si:ch211-195b15.8 [Source:ZFIN;Acc:ZDB-GENE-131127-627]
1.95577e-06	-2.5698	0.468	0.61	0.0360741	2	anxa5b	-2.5698	-3.70744	-4.79289	ENSDARG00000016470	anxa5b	1	22654875	22665098	33.13	protein_coding	1	annexin A5b [Source:ZFIN;Acc:ZDB-GENE-030131-9076]
1.32571e-06	-2.66971	0.699	0.811	0.0244527	2	marcksl1b	-2.66971	-3.85157	-5.35386	ENSDARG00000035715	marcksl1b	19	29798064	29800812	42.38	protein_coding	1	MARCKS-like 1b [Source:ZFIN;Acc:ZDB-GENE-040426-2315]
5.85155e-07	-1.14978	0.139	0.317	0.0107932	2	zgc:195023	-1.14978	-1.65878	-6.53373	ENSDARG00000052948	zgc:195023	8	48603398	48604351	44.97	protein_coding	1	zgc:195023 [Source:ZFIN;Acc:ZDB-GENE-081022-175]
2.84092e-07	-2.68571	0.48	0.642	0.00524008	2	apodb	-2.68571	-3.87465	-7.5762	ENSDARG00000057437	apodb	24	26306362	26328721	45.93	protein_coding	-1	apolipoprotein Db [Source:ZFIN;Acc:ZDB-GENE-051023-8]
1.12786e-07	-2.00743	0.983	0.983	0.00208034	2	sst2	-2.00743	-2.89611	-8.90897	ENSDARG00000014190	sst2	2	5726353	5728843	40.1	protein_coding	-1	somatostatin 2 [Source:ZFIN;Acc:ZDB-GENE-010219-2]
2.5323e-12	-0.65724	1	1	4.67083e-08	2	NC-002333.4	-0.65724	-0.948196	-24.3517	ENSDARG00000080337	NC_002333.4	MT	2043	3725	41.12	Mt_rRNA	1

## Sheet: cluster3
p_val	avg_logFC	pct.1	pct.2	p_val_adj	cluster	gene	avg_lognfc	avg_log2fc	p_val_adj_score	ensembl_gene_id	external_gene_name.1	chromosome_name	start_position	end_position	percentage_gene_gc_content	gene_biotype	strand	description
1.14225e-13	1.29048	1	0.975	2.10688e-09	3	sst1.2	1.29048	1.86176	28.8222	ENSDARG00000033161	sst1.2	15	36115955	36120277	32.64	protein_coding	1	somatostatin 1, tandem duplicate 2 [Source:ZFIN;Acc:ZDB-GENE-100910-2]
1.81244e-11	1.9462	0.643	0.493	3.34304e-07	3	pnoca	1.9462	2.80778	21.5123	ENSDARG00000025024	pnoca	17	16110285	16133249	33.34	protein_coding	-1	prepronociceptin a [Source:ZFIN;Acc:ZDB-GENE-101229-1]
1.04582e-08	1.40363	0.398	0.223	0.000192901	3	zgc:195023	1.40363	2.02501	12.3399	ENSDARG00000052948	zgc:195023	8	48603398	48604351	44.97	protein_coding	1	zgc:195023 [Source:ZFIN;Acc:ZDB-GENE-081022-175]
1.43692e-08	3.18158	0.632	0.549	0.00026504	3	gcgb	3.18158	4.59005	11.8815	ENSDARG00000040907	gcgb	9	51265283	51271597	30.93	protein_coding	1	glucagon b [Source:ZFIN;Acc:ZDB-GENE-040712-2]
1.60377e-08	2.42852	0.971	0.954	0.000295816	3	gcga	2.42852	3.50361	11.723	ENSDARG00000079296	gcga	22	11617520	11626018	29.93	protein_coding	-1	glucagon a [Source:ZFIN;Acc:ZDB-GENE-010219-1]
1.78786e-08	1.15739	0.988	0.981	0.000329771	3	sst2	1.15739	1.66977	11.5662	ENSDARG00000014190	sst2	2	5726353	5728843	40.1	protein_coding	-1	somatostatin 2 [Source:ZFIN;Acc:ZDB-GENE-010219-2]
2.04056e-08	0.710128	0.661	0.503	0.000376381	3	trappc4	0.710128	1.0245	11.3755	ENSDARG00000027418	trappc4	15	9315177	9321970	32.69	protein_coding	-1	trafficking protein particle complex 4 [Source:ZFIN;Acc:ZDB-GENE-040426-1734]
2.70429e-08	0.842372	0.398	0.211	0.000498805	3	ube2l3b	0.842372	1.21529	10.9692	ENSDARG00000027141	ube2l3b	5	13337507	13353905	36.61	protein_coding	-1	ubiquitin-conjugating enzyme E2L 3b [Source:ZFIN;Acc:ZDB-GENE-030131-662]
6.58163e-08	0.82251	0.322	0.263	0.00121398	3	uqcc3	0.82251	1.18663	9.68604	ENSDARG00000093382	uqcc3	10	27006266	27009584	35.37	protein_coding	-1	ubiquinol-cytochrome c reductase complex assembly factor 3 [Source:ZFIN;Acc:ZDB-GENE-030131-8451]
9.74205e-08	1.08531	0.971	0.958	0.00179692	3	sst1.1	1.08531	1.56577	9.12026	ENSDARG00000040799	sst1.1	15	36156986	36158851	38.48	protein_coding	1	somatostatin 1, tandem duplicate 1 [Source:ZFIN;Acc:ZDB-GENE-030131-4743]
2.26609e-07	0.549965	0.801	0.739	0.00417981	3	ssr4	0.549965	0.793432	7.90235	ENSDARG00000019444	ssr4	23	18569291	18572685	37.73	protein_coding	-1	signal sequence receptor, delta [Source:ZFIN;Acc:ZDB-GENE-030131-4900]
3.05299e-07	0.834462	0.398	0.246	0.00563125	3	dkk3b	0.834462	1.20387	7.47233	ENSDARG00000070683	dkk3b	25	16132580	16146851	35.48	protein_coding	-1	dickkopf WNT signaling pathway inhibitor 3b [Source:ZFIN;Acc:ZDB-GENE-061207-74]
4.80548e-07	0.50145	0.848	0.724	0.0088637	3	hmgn6	0.50145	0.723439	6.81788	ENSDARG00000087636	hmgn6	14	9421510	9428248	34.26	protein_coding	1	high mobility group nucleosome binding domain 6 [Source:ZFIN;Acc:ZDB-GENE-030131-1005]
5.76664e-07	0.97325	0.333	0.167	0.0106366	3	stard10	0.97325	1.4041	6.55482	ENSDARG00000097718	stard10	15	47746176	47774711	43.86	protein_coding	1	StAR-related lipid transfer (START) domain containing 10 [Source:ZFIN;Acc:ZDB-GENE-040426-1797]
2.36249e-06	0.487483	0.725	0.585	0.043576	3	bud31	0.487483	0.70329	4.52032	ENSDARG00000017084	bud31	3	40284598	40287841	32.58	protein_coding	1	BUD31 homolog (S. cerevisiae) [Source:ZFIN;Acc:ZDB-GENE-040720-3]
2.62438e-06	0.432013	0.918	0.868	0.0484068	3	calm3b	0.432013	0.623262	4.36865	ENSDARG00000074057	calm3b	21	26726936	26732085	34.85	protein_coding	1	calmodulin 3b (phosphorylase kinase, delta) [Source:ZFIN;Acc:ZDB-GENE-030131-527]
1.5138e-06	-1.10884	0.357	0.273	0.0279221	3	uraha	-1.10884	-1.59972	-5.16245	ENSDARG00000100719	uraha	18	31016379	31023447	34.39	protein_coding	1	urate (5-hydroxyiso-) hydrolase a [Source:ZFIN;Acc:ZDB-GENE-060825-253]
8.9422e-07	-0.633934	0.263	0.459	0.0164939	3	FAM72B	-0.633934	-0.914574	-5.92192	ENSDARG00000070621	FAM72B	11	21586335	21598527	35.13	protein_coding	1	zgc:101564 [Source:ZFIN;Acc:ZDB-GENE-050320-120]
4.7685e-07	-0.87697	0.427	0.626	0.0087955	3	si:dkey-16l2.17	-0.87697	-1.2652	-6.82902	ENSDARG00000027196	si:dkey-16l2.17	3	32689707	32696592	31.3	protein_coding	1	si:dkey-16l2.17 [Source:ZFIN;Acc:ZDB-GENE-141212-262]
6.80438e-08	-0.91033	0.251	0.476	0.00125507	3	si:dkey-61n16.5	-0.91033	-1.31333	-9.63802	ENSDARG00000099695	si:dkey-61n16.5	3	13911950	13921173	33.58	protein_coding	-1	si:dkey-61n16.5 [Source:ZFIN;Acc:ZDB-GENE-100922-235]
3.97187e-08	-1.40334	0.626	0.823	0.000732612	3	cd28	-1.40334	-2.0246	-10.4147	ENSDARG00000095070	cd28	9	13985567	13989879	34.34	protein_coding	1	CD28 molecule [Source:ZFIN;Acc:ZDB-GENE-070912-128]
1.22819e-08	-0.856741	0.298	0.547	0.00022654	3	thrap3b	-0.856741	-1.23602	-12.1079	ENSDARG00000098228	thrap3b	19	3865210	3886991	35.4	protein_coding	-1	thyroid hormone receptor associated protein 3b [Source:ZFIN;Acc:ZDB-GENE-040516-9]

## Sheet: cluster4
p_val	avg_logFC	pct.1	pct.2	p_val_adj	cluster	gene	avg_lognfc	avg_log2fc	p_val_adj_score	ensembl_gene_id	external_gene_name.1	chromosome_name	start_position	end_position	percentage_gene_gc_content	gene_biotype	strand	description
8.64386e-152	3.83517	0.949	0.781	1.59436e-147	4	msl2a	3.83517	5.53298	487.65	ENSDARG00000038909	msl2a	2	25124498	25129409	42.02	protein_coding	1	male-specific lethal 2 homolog a (Drosophila) [Source:ZFIN;Acc:ZDB-GENE-070912-449]
2.64096e-124	3.66964	0.974	0.758	4.87126e-120	4	cd28	3.66964	5.29417	396.347	ENSDARG00000095070	cd28	9	13985567	13989879	34.34	protein_coding	1	CD28 molecule [Source:ZFIN;Acc:ZDB-GENE-070912-128]
4.36485e-115	2.78625	0.769	0.489	8.05097e-111	4	si:ch211-14a17.6.1	2.78625	4.0197	365.725	ENSDARG00000054313	si:ch211-14a17.6	2	38285414	38288024	36.58	protein_coding	-1	si:ch211-14a17.6 [Source:ZFIN;Acc:ZDB-GENE-030616-589]
3.10998e-110	2.876	0.872	0.574	5.73636e-106	4	si:dkey-1c7.2	2.876	4.1492	349.604	ENSDARG00000088556	si:dkey-1c7.2	1	57774454	57779848	36.63	protein_coding	1	si:dkey-1c7.2 [Source:ZFIN;Acc:ZDB-GENE-121214-214]
9.27142e-110	2.79955	0.897	0.553	1.71011e-105	4	si:dkey-16l2.17	2.79955	4.03889	348.028	ENSDARG00000027196	si:dkey-16l2.17	3	32689707	32696592	31.3	protein_coding	1	si:dkey-16l2.17 [Source:ZFIN;Acc:ZDB-GENE-141212-262]
1.42779e-93	2.90357	0.769	0.394	2.63355e-89	4	si:dkey-61n16.5	2.90357	4.18897	294.255	ENSDARG00000099695	si:dkey-61n16.5	3	13911950	13921173	33.58	protein_coding	-1	si:dkey-61n16.5 [Source:ZFIN;Acc:ZDB-GENE-100922-235]
1.98453e-93	2.6442	0.821	0.409	3.66046e-89	4	si:ch211-237a4.2.1	2.6442	3.81478	293.78	ENSDARG00000098585	si:ch211-237a4.2	4	56379274	56558715	38.95	protein_coding	1	si:ch211-237a4.2 [Source:ZFIN;Acc:ZDB-GENE-060503-504]
1.13229e-92	2.30016	0.846	0.417	2.0885e-88	4	CR925773.1	2.30016	3.31844	291.267	ENSDARG00000086266	CR925773.1	10	42159471	42162806	39.72	protein_coding	1	caspase-3-like [Source:NCBI gene;Acc:798445]
7.35105e-87	2.3265	0.795	0.383	1.3559e-82	4	FAM72B	2.3265	3.35642	271.959	ENSDARG00000070621	FAM72B	11	21586335	21598527	35.13	protein_coding	1	zgc:101564 [Source:ZFIN;Acc:ZDB-GENE-050320-120]
7.25369e-86	2.33822	0.769	0.298	1.33794e-81	4	fam19a5b	2.33822	3.37334	268.656	ENSDARG00000045608	fam19a5b	25	29911977	29988352	36.71	protein_coding	-1	family with sequence similarity 19 (chemokine (C-C motif)-like), member A5b [Source:ZFIN;Acc:ZDB-GENE-131127-365]
1.0132e-74	2.16919	0.769	0.466	1.86885e-70	4	prdm2b	2.16919	3.12948	231.633	ENSDARG00000076451	prdm2b	11	26189703	26217510	36.64	protein_coding	-1	PR domain containing 2, with ZNF domain b [Source:ZFIN;Acc:ZDB-GENE-080613-3]
2.65725e-73	2.22119	0.769	0.316	4.9013e-69	4	zgc:56231	2.22119	3.2045	226.92	ENSDARG00000010332	zgc:56231	7	58751504	58759890	36.82	protein_coding	1	zgc:56231 [Source:ZFIN;Acc:ZDB-GENE-040426-1914]
3.266e-68	2.58265	0.923	0.453	6.02414e-64	4	thrap3b	2.58265	3.72598	210.013	ENSDARG00000098228	thrap3b	19	3865210	3886991	35.4	protein_coding	-1	thyroid hormone receptor associated protein 3b [Source:ZFIN;Acc:ZDB-GENE-040516-9]
9.18956e-66	2.7338	0.846	0.414	1.69501e-61	4	pbx1a	2.7338	3.94405	201.876	ENSDARG00000100494	pbx1a	2	18698388	18830794	34.52	protein_coding	-1	pre-B-cell leukemia homeobox 1a [Source:ZFIN;Acc:ZDB-GENE-000405-1]
1.06472e-63	2.24715	0.744	0.28	1.96388e-59	4	agrn	2.24715	3.24195	195.02	ENSDARG00000079388	agrn	23	23485858	23914687	36.82	protein_coding	1	agrin [Source:ZFIN;Acc:ZDB-GENE-030131-1033]
1.74146e-63	2.30371	0.462	0.319	3.21213e-59	4	c3a.3	2.30371	3.32355	194.31	ENSDARG00000052207	c3a.3	1	56274613	56320569	37.73	protein_coding	1	complement component c3a, duplicate 3 [Source:ZFIN;Acc:ZDB-GENE-990415-37]
5.90798e-62	2.82352	0.692	0.444	1.08973e-57	4	c3b.1	2.82352	4.07348	189.226	ENSDARG00000093068	c3b.1	22	26180184	26236275	35.04	protein_coding	-1	complement component c3b, tandem duplicate 1 [Source:ZFIN;Acc:ZDB-GENE-030131-2211]
1.12464e-61	1.89954	0.667	0.291	2.07439e-57	4	mospd2	1.89954	2.74045	188.297	ENSDARG00000026024	mospd2	9	54984537	55051256	37.09	protein_coding	1	motile sperm domain containing 2 [Source:ZFIN;Acc:ZDB-GENE-041114-1]
5.21289e-60	1.68475	0.744	0.285	9.61517e-56	4	onecut2	1.68475	2.43058	182.763	ENSDARG00000090387	onecut2	21	1698232	1742159	36.81	protein_coding	-1	one cut homeobox 2 [Source:ZFIN;Acc:ZDB-GENE-120215-73]
2.78776e-59	3.46091	0.795	0.506	5.14202e-55	4	zbtb18	3.46091	4.99304	180.344	ENSDARG00000028228	zbtb18	13	11436130	11445034	43.69	protein_coding	1	zinc finger and BTB domain containing 18 [Source:ZFIN;Acc:ZDB-GENE-050419-73]
2.43603e-56	2.00238	0.795	0.445	4.49325e-52	4	strada	2.00238	2.88882	170.573	ENSDARG00000037929	strada	3	31897029	31917390	35.45	protein_coding	1	ste20-related kinase adaptor alpha [Source:ZFIN;Acc:ZDB-GENE-030131-6482]
1.03378e-53	3.35092	0.641	0.394	1.90681e-49	4	acanb	3.35092	4.83436	161.843	ENSDARG00000045799	acanb	25	19213872	19224298	39.78	protein_coding	-1	aggrecan b [Source:ZFIN;Acc:ZDB-GENE-100422-16]
6.03357e-51	2.06243	0.359	0.538	1.11289e-46	4	CU179656.1	2.06243	2.97546	152.654	ENSDARG00000107086	CU179656.1	2	54086436	54270366	35.9	protein_coding	1
1.95655e-47	1.71503	0.821	0.306	3.60886e-43	4	cisd1	1.71503	2.47427	140.991	ENSDARG00000079516	cisd1	13	41910342	41917050	34.37	protein_coding	-1	CDGSH iron sulfur domain 1 [Source:ZFIN;Acc:ZDB-GENE-040426-1162]
2.72799e-47	1.72538	0.59	0.219	5.03177e-43	4	BX640522.2	1.72538	2.4892	140.512	ENSDARG00000117256	BX640522.2	15	282731	290507	42.56	lincRNA	-1
6.04758e-46	1.8058	0.667	0.203	1.11548e-41	4	kynu	1.8058	2.60522	136.041	ENSDARG00000099546	kynu	6	612330	627846	38.02	protein_coding	1	kynureninase [Source:ZFIN;Acc:ZDB-GENE-120215-204]
1.28067e-45	1.7683	0.641	0.209	2.3622e-41	4	chrm3a	1.7683	2.55111	134.959	ENSDARG00000071091	chrm3a	17	19831676	19963718	36.03	protein_coding	-1	cholinergic receptor, muscarinic 3a [Source:ZFIN;Acc:ZDB-GENE-090410-4]
2.73855e-45	1.26844	0.667	0.17	5.05125e-41	4	si:ch211-203b20.7	1.26844	1.82997	133.862	ENSDARG00000053036	si:ch211-203b20.7	18	33970385	33979693	36.46	protein_coding	-1	si:ch211-203b20.7 [Source:ZFIN;Acc:ZDB-GENE-060503-302]
5.1598e-42	1.95303	0.641	0.247	9.51725e-38	4	yeats2	1.95303	2.81763	122.983	ENSDARG00000078767	yeats2	2	44615000	44692536	35.68	protein_coding	1	YEATS domain containing 2 [Source:ZFIN;Acc:ZDB-GENE-081104-292]
3.01046e-41	1.918	0.744	0.229	5.55279e-37	4	med25	1.918	2.76709	120.438	ENSDARG00000038005	med25	3	30454353	30488100	34.74	protein_coding	-1	mediator complex subunit 25 [Source:ZFIN;Acc:ZDB-GENE-040426-2850]
5.06345e-41	2.14084	0.667	0.309	9.33953e-37	4	cacna1da	2.14084	3.08858	119.688	ENSDARG00000102773	cacna1da	11	36793473	36963988	35.58	protein_coding	-1	calcium channel, voltage-dependent, L type, alpha 1D subunit, a [Source:ZFIN;Acc:ZDB-GENE-030616-135]
2.54285e-40	1.62922	0.667	0.198	4.69029e-36	4	srpk1b	1.62922	2.35047	117.36	ENSDARG00000031560	srpk1b	11	2763168	2826562	38.04	protein_coding	1	SRSF protein kinase 1b [Source:ZFIN;Acc:ZDB-GENE-070112-2292]
3.84108e-40	2.7076	0.564	0.29	7.08486e-36	4	notch1a	2.7076	3.90624	116.765	ENSDARG00000103554	notch1a	21	4766244	4849056	32.74	protein_coding	-1	notch 1a [Source:ZFIN;Acc:ZDB-GENE-990415-173]
4.6857e-40	1.5541	0.667	0.173	8.64277e-36	4	fam129aa	1.5541	2.24209	116.478	ENSDARG00000042055	fam129aa	20	34400715	34419523	34.79	protein_coding	1	family with sequence similarity 129, member Aa [Source:ZFIN;Acc:ZDB-GENE-041014-181]
5.7323e-40	1.49818	0.333	0.229	1.05732e-35	4	nrap	1.49818	2.16141	116.187	ENSDARG00000009341	nrap	12	30586599	30618440	35.11	protein_coding	1	nebulin-related anchoring protein [Source:ZFIN;Acc:ZDB-GENE-060616-224]
6.5721e-40	3.42557	0.308	0.282	1.21222e-35	4	apoeb	3.42557	4.94205	115.99	ENSDARG00000040295	apoeb	16	23960744	23963461	41.46	protein_coding	1	apolipoprotein Eb [Source:ZFIN;Acc:ZDB-GENE-980526-368]
9.70478e-39	1.37311	0.718	0.252	1.79005e-34	4	znf217	1.37311	1.98097	112.106	ENSDARG00000088123	znf217	23	38245610	38263780	35.58	protein_coding	1	zinc finger protein 217 [Source:ZFIN;Acc:ZDB-GENE-030131-2542]
1.33538e-38	1.65184	0.795	0.196	2.4631e-34	4	zgc:161969	1.65184	2.3831	111.645	ENSDARG00000041359	zgc:161969	6	16468776	16475879	35.47	protein_coding	1	zgc:161969 [Source:ZFIN;Acc:ZDB-GENE-030131-2597]
1.97065e-37	2.32916	1	0.838	3.63486e-33	4	jdp2b	2.32916	3.36027	107.762	ENSDARG00000020133	jdp2b	20	46586678	46595151	32.71	protein_coding	1	Jun dimerization protein 2b [Source:ZFIN;Acc:ZDB-GENE-040718-197]
2.16706e-37	1.20246	0.615	0.136	3.99714e-33	4	prr7	1.20246	1.73478	107.625	ENSDARG00000089800	prr7	21	36774542	36784197	38.87	protein_coding	1	proline rich 7 (synaptic) [Source:ZFIN;Acc:ZDB-GENE-101006-6]
7.41431e-37	1.84086	0.769	0.25	1.36757e-32	4	si:ch211-214e3.5	1.84086	2.65581	105.85	ENSDARG00000074270	si:ch211-214e3.5	12	29223278	29233738	37.26	protein_coding	-1	si:ch211-214e3.5 [Source:ZFIN;Acc:ZDB-GENE-050208-19]
7.93229e-37	2.00748	0.692	0.216	1.46311e-32	4	si:ch211-286b4.4	2.00748	2.89618	105.753	ENSDARG00000096859	si:ch211-286b4.4	15	22164549	22251089	36.78	protein_coding	-1	si:ch211-286b4.4 [Source:ZFIN;Acc:ZDB-GENE-131127-605]
3.09846e-35	1.0064	0.538	0.154	5.71511e-31	4	gpr155a	1.0064	1.45193	100.465	ENSDARG00000090804	gpr155a	9	2522797	2560126	37.75	protein_coding	1	G protein-coupled receptor 155a [Source:ZFIN;Acc:ZDB-GENE-100922-89]
6.09572e-35	1.28544	0.564	0.115	1.12436e-30	4	nkx2.7	1.28544	1.85449	99.4887	ENSDARG00000021232	nkx2.7	8	50284859	50287949	35.98	protein_coding	-1	NK2 transcription factor related 7 [Source:ZFIN;Acc:ZDB-GENE-990415-179]
6.42717e-34	1.76754	0.513	0.342	1.18549e-29	4	zdhhc8b	1.76754	2.55002	96.0904	ENSDARG00000018508	zdhhc8b	5	17881074	18007077	35.41	protein_coding	-1	zinc finger, DHHC-type containing 8b [Source:ZFIN;Acc:ZDB-GENE-030407-3]
8.23211e-34	1.69693	0.333	0.149	1.51841e-29	4	ikzf2	1.69693	2.44816	95.7334	ENSDARG00000069111	ikzf2	9	39960118	40073255	34.07	protein_coding	-1	IKAROS family zinc finger 2 [Source:ZFIN;Acc:ZDB-GENE-100922-169]
1.39883e-33	2.16723	0.641	0.218	2.58015e-29	4	msi2a	2.16723	3.12666	94.9685	ENSDARG00000033901	msi2a	10	37500234	37784024	37.23	protein_coding	1	musashi RNA-binding protein 2a [Source:ZFIN;Acc:ZDB-GENE-030826-25]
1.2205e-32	0.918439	0.487	0.16	2.25121e-28	4	fat1b	0.918439	1.32503	91.8433	ENSDARG00000019063	fat1b	14	30156449	30226882	35.21	protein_coding	-1	FAT atypical cadherin 1b [Source:ZFIN;Acc:ZDB-GENE-130530-563]
6.64593e-32	0.791138	0.256	0.259	1.22584e-27	4	si:ch211-214j8.1	0.791138	1.14137	89.3983	ENSDARG00000020952	si:ch211-214j8.1	5	26248380	26261125	35.24	protein_coding	1	si:ch211-214j8.1 [Source:ZFIN;Acc:ZDB-GENE-060526-100]
1.1784e-31	1.60058	0.897	0.538	2.17356e-27	4	large2	1.60058	2.30915	88.572	ENSDARG00000017058	large2	18	45114392	45264117	36.99	protein_coding	1	LARGE xylosyl- and glucuronyltransferase 2 [Source:ZFIN;Acc:ZDB-GENE-050419-253]
1.82171e-31	1.53796	0.615	0.085	3.36014e-27	4	kcnh3	1.53796	2.2188	87.9435	ENSDARG00000069560	kcnh3	9	27909927	28103097	35.3	protein_coding	-1	potassium voltage-gated channel, subfamily H (eag-related), member 3 [Source:ZFIN;Acc:ZDB-GENE-070912-23]
9.89227e-30	1.00864	0.487	0.09	1.82463e-25	4	adarb1b	1.00864	1.45516	82.1806	ENSDARG00000003544	adarb1b	9	45227028	45541367	35.28	protein_coding	1	adenosine deaminase, RNA-specific, B1b [Source:ZFIN;Acc:ZDB-GENE-030219-15]
1.20024e-29	1.84094	0.59	0.108	2.21384e-25	4	rdh14b	1.84094	2.65591	81.9017	ENSDARG00000002467	rdh14b	20	9421448	9428021	39.41	protein_coding	-1	retinol dehydrogenase 14b [Source:ZFIN;Acc:ZDB-GENE-030131-6605]
1.45766e-29	1.63302	0.513	0.162	2.68865e-25	4	glyctk	1.63302	2.35595	81.6213	ENSDARG00000060120	glyctk	6	43019642	43047774	36.57	protein_coding	-1	glycerate kinase [Source:ZFIN;Acc:ZDB-GENE-061013-308]
1.52807e-29	1.45497	0.359	0.223	2.81853e-25	4	GRM7	1.45497	2.09908	81.5533	ENSDARG00000100267	GRM7	22	33535575	33679277	37.14	protein_coding	-1	glutamate metabotropic receptor 7 [Source:HGNC Symbol;Acc:HGNC:4599]
4.63426e-29	1.31372	0.692	0.214	8.54789e-25	4	si:ch1073-170o4.1	1.31372	1.8953	79.9526	ENSDARG00000092780	si:ch1073-170o4.1	2	9746437	9748061	33.66	protein_coding	-1	si:ch1073-170o4.1 [Source:ZFIN;Acc:ZDB-GENE-030131-7012]
5.04529e-29	2.01118	0.564	0.295	9.30603e-25	4	gpr18	2.01118	2.90152	79.83	ENSDARG00000062009	gpr18	9	31089649	31090593	49.1	protein_coding	-1	G protein-coupled receptor 18 [Source:ZFIN;Acc:ZDB-GENE-070912-159]
5.35944e-29	2.29037	0.59	0.355	9.88549e-25	4	zc3h4	2.29037	3.3043	79.7429	ENSDARG00000078355	zc3h4	15	23709329	23721618	39.66	protein_coding	-1	zinc finger CCCH-type containing 4 [Source:ZFIN;Acc:ZDB-GENE-100330-1]
8.16561e-29	1.19575	0.513	0.154	1.50615e-24	4	itpr1a	1.19575	1.7251	79.1354	ENSDARG00000014655	itpr1a	6	39923052	39991554	36.34	protein_coding	1	inositol 1,4,5-trisphosphate receptor, type 1a [Source:ZFIN;Acc:ZDB-GENE-070604-3]
1.00676e-28	1.85941	0.436	0.218	1.85697e-24	4	raver1	1.85941	2.68256	78.8333	ENSDARG00000052617	raver1	3	46559639	46587006	38.02	protein_coding	1	ribonucleoprotein, PTB-binding 1 [Source:ZFIN;Acc:ZDB-GENE-050522-99]
1.4698e-28	0.585195	0.154	0.304	2.71105e-24	4	si:dkey-109j17.5	0.585195	0.844258	78.2874	ENSDARG00000104891	si:dkey-109j17.5	23	19202636	19206419	40.59	protein_coding	1	si:dkey-109j17.5 [Source:ZFIN;Acc:ZDB-GENE-090313-173]
5.45874e-28	1.53071	0.513	0.242	1.00686e-23	4	gpr101	1.53071	2.20834	76.3945	ENSDARG00000039218	gpr101	14	31890001	31893996	44.52	protein_coding	-1	G protein-coupled receptor 101 [Source:ZFIN;Acc:ZDB-GENE-070914-1]
5.75655e-28	1.63105	0.538	0.242	1.0618e-23	4	tnk2b	1.63105	2.35311	76.3178	ENSDARG00000104409	tnk2b	2	4729155	4797512	37.22	protein_coding	-1	tyrosine kinase, non-receptor, 2b [Source:ZFIN;Acc:ZDB-GENE-110411-165]
5.85864e-28	1.0305	0.59	0.079	1.08063e-23	4	si:dkey-250k15.10	1.0305	1.48669	76.2925	ENSDARG00000092520	si:dkey-250k15.10	16	11660839	11680970	39.59	protein_coding	1	si:dkey-250k15.10 [Source:ZFIN;Acc:ZDB-GENE-100921-41]
2.35281e-27	0.845978	0.462	0.103	4.33975e-23	4	spef2	0.845978	1.22049	74.2867	ENSDARG00000098330	spef2	5	8355647	8406192	35.01	protein_coding	-1	sperm flagellar 2 [Source:ZFIN;Acc:ZDB-GENE-060526-47]
7.10966e-27	1.88932	0.333	0.203	1.31138e-22	4	tonsl	1.88932	2.72571	72.6913	ENSDARG00000071294	tonsl	17	8799451	8855305	36.51	protein_coding	1	tonsoku-like, DNA repair protein [Source:ZFIN;Acc:ZDB-GENE-041111-230]
9.44521e-27	1.05102	0.41	0.139	1.74217e-22	4	s100a10a	1.05102	1.51631	72.2815	ENSDARG00000037425	s100a10a	19	8506178	8608414	37.3	protein_coding	1	S100 calcium binding protein A10a [Source:ZFIN;Acc:ZDB-GENE-041010-35]
1.27e-26	2.38092	0.333	0.2	2.34251e-22	4	hic1	2.38092	3.43494	71.8544	ENSDARG00000055493	hic1	15	25681044	25690267	39.91	protein_coding	1	hypermethylated in cancer 1 [Source:ZFIN;Acc:ZDB-GENE-040713-2]
1.86512e-26	1.78291	0.564	0.193	3.44021e-22	4	tcf20	1.78291	2.5722	71.2999	ENSDARG00000078348	tcf20	3	1260350	1283247	44.4	protein_coding	-1	transcription factor 20 [Source:ZFIN;Acc:ZDB-GENE-110411-97]
2.60318e-26	1.15216	0.59	0.185	4.80156e-22	4	cad	1.15216	1.66222	70.8189	ENSDARG00000041895	cad	20	38788319	38827623	34.4	protein_coding	-1	carbamoyl-phosphate synthetase 2, aspartate transcarbamylase, and dihydroorotase [Source:ZFIN;Acc:ZDB-GENE-021030-4]
4.24307e-26	1.49742	0.641	0.201	7.82633e-22	4	si:dkey-187e18.1	1.49742	2.16031	70.1141	ENSDARG00000079994	si:dkey-187e18.1	25	11110380	11307786	36.29	protein_coding	1	si:dkey-187e18.1 [Source:ZFIN;Acc:ZDB-GENE-030131-6253]
6.93967e-26	1.57866	0.667	0.237	1.28002e-21	4	cep170aa	1.57866	2.27753	69.4043	ENSDARG00000006128	cep170aa	13	10980755	11072964	36.15	protein_coding	-1	centrosomal protein 170Aa [Source:ZFIN;Acc:ZDB-GENE-090312-109]
1.48518e-25	1.97576	0.282	0.11	2.73941e-21	4	si:dkey-59p5.1	1.97576	2.85041	68.3066	ENSDARG00000112081	si:dkey-59p5.1	1	44260085	44262063	39.97	protein_coding	1	si:dkey-59p5.1 [Source:ZFIN;Acc:ZDB-GENE-141212-256]
6.93171e-25	2.41281	0.436	0.146	1.27855e-20	4	tdo2a	2.41281	3.48095	66.084	ENSDARG00000071429	tdo2a	14	36738063	36750593	33.3	protein_coding	1	tryptophan 2,3-dioxygenase a [Source:ZFIN;Acc:ZDB-GENE-030131-1187]
4.23037e-24	0.950019	0.538	0.092	7.80292e-20	4	unc93a	0.950019	1.37059	63.4745	ENSDARG00000041554	unc93a	20	43379029	43389475	33.59	protein_coding	1	unc-93 homolog A [Source:ZFIN;Acc:ZDB-GENE-041014-304]
9.11722e-24	1.21944	0.487	0.106	1.68167e-19	4	CABZ01024499.1	1.21944	1.75928	62.3667	ENSDARG00000117633	CABZ01024499.1	KN150244.1	12960	18322	35.35	lincRNA	1
1.39488e-23	0.853882	0.538	0.07	2.57286e-19	4	hivep3a	0.853882	1.23189	61.7533	ENSDARG00000075928	hivep3a	19	15306968	15397946	39.05	protein_coding	-1	human immunodeficiency virus type I enhancer binding protein 3a [Source:ZFIN;Acc:ZDB-GENE-081029-2]
2.10736e-23	1.21699	0.59	0.137	3.88702e-19	4	wdr53	1.21699	1.75575	61.158	ENSDARG00000079659	wdr53	15	2498496	2507988	42.26	protein_coding	1	WD repeat domain 53 [Source:ZFIN;Acc:ZDB-GENE-131121-294]
3.9751e-23	1.89671	0.487	0.162	7.33206e-19	4	si:ch73-59f11.3	1.89671	2.73637	60.2424	ENSDARG00000102856	si:ch73-59f11.3	3	6600294	6608342	40.09	protein_coding	-1	si:ch73-59f11.3 [Source:ZFIN;Acc:ZDB-GENE-131121-446]
5.65073e-23	2.11397	0.308	0.211	1.04228e-18	4	mfap4	2.11397	3.04982	59.735	ENSDARG00000090783	mfap4	1	59090583	59092056	43.42	protein_coding	1	microfibril associated protein 4 [Source:ZFIN;Acc:ZDB-GENE-040426-2246]
8.50414e-23	0.842129	0.41	0.272	1.56859e-18	4	ttn.2	0.842129	1.21494	59.1452	ENSDARG00000028213	ttn.2	9	42894845	43073960	37.79	protein_coding	-1	titin, tandem duplicate 2 [Source:ZFIN;Acc:ZDB-GENE-030113-2]
8.50754e-23	0.855318	0.487	0.123	1.56922e-18	4	bida	0.855318	1.23396	59.1447	ENSDARG00000069290	bida	18	20566817	20573129	36.54	protein_coding	1	BH3 interacting domain death agonist [Source:ZFIN;Acc:ZDB-GENE-050419-35]
1.542e-22	3.08442	0.436	0.2	2.84422e-18	4	fabp11a	3.08442	4.44987	58.2867	ENSDARG00000017299	fabp11a	19	32166702	32169161	30.33	protein_coding	1	fatty acid binding protein 11a [Source:ZFIN;Acc:ZDB-GENE-040912-132]
1.83733e-22	1.04255	0.436	0.067	3.38895e-18	4	si:ch211-274k16.9	1.04255	1.50408	58.0339	ENSDARG00000095918	si:ch211-274k16.9	22	6284038	6287488	37.67	protein_coding	-1	si:ch211-274k16.9 [Source:ZFIN;Acc:ZDB-GENE-110408-30]
4.61788e-22	1.50498	0.333	0.108	8.51769e-18	4	DOCK4 (1 of many)	1.50498	2.17122	56.7042	ENSDARG00000076213	DOCK4 (1 of many)	25	21517551	21716326	35.41	protein_coding	-1	si:dkey-81e3.1 [Source:ZFIN;Acc:ZDB-GENE-120703-34]
1.22193e-21	1.17791	0.436	0.157	2.25386e-17	4	si:dkey-33c14.6	1.17791	1.69936	55.3004	ENSDARG00000087839	si:dkey-33c14.6	2	366429	369659	42.71	protein_coding	1	si:dkey-33c14.6 [Source:ZFIN;Acc:ZDB-GENE-131120-188]
1.79374e-21	1.14906	0.359	0.077	3.30855e-17	4	FP245452.1	1.14906	1.65774	54.7466	ENSDARG00000117680	FP245452.1	24	29140066	29146380	35.2	lincRNA	1
3.87672e-21	1.40197	0.385	0.129	7.15061e-17	4	frmd6	1.40197	2.02262	53.6347	ENSDARG00000002332	frmd6	13	36958086	36997761	35.27	protein_coding	1	FERM domain containing 6 [Source:ZFIN;Acc:ZDB-GENE-050522-354]
5.06113e-21	0.419039	0.256	0.155	9.33526e-17	4	thada	0.419039	0.604546	53.2501	ENSDARG00000053082	thada	13	8892784	8953947	36.49	protein_coding	1	thyroid adenoma associated [Source:ZFIN;Acc:ZDB-GENE-050320-49]
6.22462e-21	0.836982	0.487	0.056	1.14813e-16	4	colec11	0.836982	1.20751	52.9516	ENSDARG00000013266	colec11	17	36516695	36529449	37.93	protein_coding	-1	collectin sub-family member 11 [Source:ZFIN;Acc:ZDB-GENE-041114-11]
7.99047e-21	0.917075	0.487	0.103	1.47384e-16	4	gria1b	0.917075	1.32306	52.5913	ENSDARG00000032714	gria1b	21	26152332	26250744	36.18	protein_coding	-1	glutamate receptor, ionotropic, AMPA 1b [Source:ZFIN;Acc:ZDB-GENE-020125-2]
8.99422e-21	0.771798	0.359	0.098	1.65898e-16	4	pon1	0.771798	1.11347	52.4206	ENSDARG00000032496	pon1	16	24646600	24656265	36.02	protein_coding	-1	paraoxonase 1 [Source:ZFIN;Acc:ZDB-GENE-040912-6]
2.00376e-20	1.17509	0.641	0.347	3.69593e-16	4	ret	1.17509	1.69529	51.2649	ENSDARG00000055305	ret	13	25584556	25632756	33.18	protein_coding	-1	ret proto-oncogene receptor tyrosine kinase [Source:ZFIN;Acc:ZDB-GENE-980526-307]
2.39083e-20	2.15574	0.487	0.205	4.40989e-16	4	dnajb1a	2.15574	3.11007	51.0101	ENSDARG00000099383	dnajb1a	3	49150822	49163683	34.32	protein_coding	-1	DnaJ heat shock protein family (Hsp40) member B1a [Source:ZFIN;Acc:ZDB-GENE-040801-90]
8.06851e-20	1.28763	0.436	0.09	1.48824e-15	4	inpp5b	1.28763	1.85766	49.2553	ENSDARG00000103683	inpp5b	16	4078240	4131804	35.5	protein_coding	1	inositol polyphosphate-5-phosphatase B [Source:ZFIN;Acc:ZDB-GENE-110411-228]
2.31229e-19	1.67609	0.308	0.118	4.26501e-15	4	zap70	1.67609	2.41809	47.7364	ENSDARG00000015752	zap70	8	20393250	20414364	33.85	protein_coding	1	zeta chain of T cell receptor associated protein kinase 70 [Source:ZFIN;Acc:ZDB-GENE-050522-257]
2.35246e-19	0.683253	0.462	0.074	4.33911e-15	4	thsd7ba	0.683253	0.985726	47.7115	ENSDARG00000095022	thsd7ba	9	10152820	10532591	35.57	protein_coding	-1	thrombospondin, type I, domain containing 7Ba [Source:ZFIN;Acc:ZDB-GENE-070621-2]
3.14173e-19	1.76768	0.487	0.101	5.79492e-15	4	si:dkey-192g7.3	1.76768	2.55022	47.2941	ENSDARG00000094012	si:dkey-192g7.3	9	35077546	35081981	33.14	protein_coding	1	si:dkey-192g7.3 [Source:ZFIN;Acc:ZDB-GENE-070912-411]
3.74458e-19	2.39993	0.359	0.205	6.90688e-15	4	ush2a	2.39993	3.46237	47.0409	ENSDARG00000029482	ush2a	17	29376854	29771639	35.47	protein_coding	-1	Usher syndrome 2A (autosomal recessive, mild) [Source:ZFIN;Acc:ZDB-GENE-060503-794]
5.34172e-19	0.773932	0.41	0.054	9.8528e-15	4	nfia	0.773932	1.11655	46.5284	ENSDARG00000062420	nfia	22	16839467	17052381	36.05	protein_coding	-1	nuclear factor I/A [Source:ZFIN;Acc:ZDB-GENE-050208-501]
7.26124e-19	1.5441	0.744	0.661	1.33934e-14	4	naa10	1.5441	2.22767	46.0855	ENSDARG00000071060	naa10	23	13832347	13840433	31.22	protein_coding	-1	N(alpha)-acetyltransferase 10, NatA catalytic subunit [Source:ZFIN;Acc:ZDB-GENE-040426-2648]
1.37336e-18	0.701711	0.41	0.079	2.53316e-14	4	syt7b	0.701711	1.01236	45.1661	ENSDARG00000078060	syt7b	7	13039426	13338283	36.55	protein_coding	1	synaptotagmin VIIb [Source:ZFIN;Acc:ZDB-GENE-090601-6]
1.7397e-18	0.775793	0.462	0.095	3.20888e-14	4	dgat1a	0.775793	1.11923	44.8249	ENSDARG00000103503	dgat1a	19	1370504	1393308	30.93	protein_coding	1	diacylglycerol O-acyltransferase 1a [Source:ZFIN;Acc:ZDB-GENE-030131-4600]
2.10718e-18	0.7724	0.385	0.049	3.88669e-14	4	gria3b	0.7724	1.11434	44.5485	ENSDARG00000037498	gria3b	14	12533560	12837432	37.44	protein_coding	-1	glutamate receptor, ionotropic, AMPA 3b [Source:ZFIN;Acc:ZDB-GENE-030616-53]
2.92193e-18	1.13822	0.436	0.173	5.38951e-14	4	mink1	1.13822	1.6421	44.0768	ENSDARG00000035360	mink1	5	38301906	38384755	35.62	protein_coding	-1	misshapen-like kinase 1 [Source:ZFIN;Acc:ZDB-GENE-060526-45]
4.75285e-18	0.752507	0.41	0.043	8.76663e-14	4	tmem243a	0.752507	1.08564	43.375	ENSDARG00000042214	tmem243a	18	8912113	8916000	30.86	protein_coding	1	transmembrane protein 243, mitochondrial a [Source:ZFIN;Acc:ZDB-GENE-050417-264]
5.73003e-18	0.867561	0.436	0.075	1.0569e-13	4	AL935303.1	0.867561	1.25163	43.1052	ENSDARG00000105171	AL935303.1	22	23969080	23969709	39.21	processed_transcript	-1
7.90658e-18	0.928015	0.487	0.119	1.45837e-13	4	prpf38b	0.928015	1.33884	42.6407	ENSDARG00000053101	prpf38b	2	45655294	45663945	38.9	protein_coding	-1	pre-mRNA processing factor 38B [Source:ZFIN;Acc:ZDB-GENE-040426-2878]
1.37719e-17	1.07064	0.538	0.172	2.54023e-13	4	si:rp71-1k13.6	1.07064	1.54461	41.8401	ENSDARG00000115843	si:rp71-1k13.6	23	16760845	16773279	36.84	protein_coding	1	si:rp71-1k13.6 [Source:ZFIN;Acc:ZDB-GENE-090312-52]
2.20166e-17	2.32835	0.256	0.079	4.06096e-13	4	ctsl.1	2.32835	3.3591	41.1632	ENSDARG00000003902	ctsl.1	17	27456804	27461321	35.81	protein_coding	1	cathepsin L.1 [Source:ZFIN;Acc:ZDB-GENE-040718-61]
2.74627e-17	0.936036	0.436	0.036	5.06549e-13	4	CU467837.1	0.936036	1.35042	40.8444	ENSDARG00000100065	CU467837.1	9	45143942	45149695	36.84	protein_coding	-1
4.09648e-17	0.662055	0.308	0.095	7.55595e-13	4	nup188	0.662055	0.955144	40.2675	ENSDARG00000030022	nup188	21	4540127	4606386	36.88	protein_coding	1	nucleoporin 188 [Source:ZFIN;Acc:ZDB-GENE-030131-7184]
4.52068e-17	1.0147	0.667	0.218	8.33839e-13	4	cpt1ab	1.0147	1.4639	40.1253	ENSDARG00000062054	cpt1ab	25	23591990	23645806	36.61	protein_coding	1	carnitine palmitoyltransferase 1Ab (liver) [Source:ZFIN;Acc:ZDB-GENE-030131-3250]
5.89652e-17	1.20237	0.359	0.082	1.08761e-12	4	smyd2b	1.20237	1.73465	39.742	ENSDARG00000005629	smyd2b	20	572037	592746	43.32	protein_coding	1	SET and MYND domain containing 2b [Source:ZFIN;Acc:ZDB-GENE-041001-201]
7.67455e-17	0.933008	0.436	0.108	1.41557e-12	4	CNNM1	0.933008	1.34605	39.3618	ENSDARG00000078087	CNNM1	13	40462366	40499296	37.31	protein_coding	-1	cyclin and CBS domain divalent metal cation transport mediator 1 [Source:NCBI gene;Acc:562504]
1.41914e-16	1.59236	0.462	0.535	2.61761e-12	4	fam193a	1.59236	2.2973	38.4749	ENSDARG00000102787	fam193a	1	37312580	37362246	36.33	protein_coding	1	family with sequence similarity 193, member A [Source:ZFIN;Acc:ZDB-GENE-080917-25]
1.91066e-16	0.98028	0.487	0.07	3.52421e-12	4	si:ch211-125o16.4	0.98028	1.41424	38.0458	ENSDARG00000056836	si:ch211-125o16.4	17	22544648	22552678	37.73	protein_coding	-1	si:ch211-125o16.4 [Source:ZFIN;Acc:ZDB-GENE-131120-100]
2.42897e-16	0.99931	0.436	0.167	4.48023e-12	4	serpinh2	0.99931	1.4417	37.6996	ENSDARG00000036445	serpinh2	7	21180747	21313684	36.68	protein_coding	1	serine (or cysteine) peptidase inhibitor, clade H, member 2 [Source:ZFIN;Acc:ZDB-GENE-050417-12]
4.60446e-16	0.975533	0.59	0.119	8.49293e-12	4	si:dkey-42i9.6	0.975533	1.4074	36.7769	ENSDARG00000013681	si:dkey-42i9.6	22	10560686	10570749	35.77	protein_coding	-1	si:dkey-42i9.6 [Source:ZFIN;Acc:ZDB-GENE-030131-6596]
5.44375e-16	1.50862	0.256	0.113	1.0041e-11	4	gpr185b	1.50862	2.17648	36.5353	ENSDARG00000036560	gpr185b	7	23561035	23563092	48.83	protein_coding	-1	G protein-coupled receptor 185 b [Source:ZFIN;Acc:ZDB-GENE-081104-390]
6.58534e-16	0.599238	0.333	0.061	1.21467e-11	4	avpr1ab	0.599238	0.864518	36.2607	ENSDARG00000045788	avpr1ab	4	9207722	9214288	37.29	protein_coding	-1	arginine vasopressin receptor 1Ab [Source:ZFIN;Acc:ZDB-GENE-041210-105]
7.11118e-16	0.886642	0.487	0.131	1.31166e-11	4	sox10	0.886642	1.27915	36.1498	ENSDARG00000077467	sox10	3	1492174	1501255	38.9	protein_coding	1	SRY (sex determining region Y)-box 10 [Source:ZFIN;Acc:ZDB-GENE-011207-1]
8.3284e-16	1.83309	0.256	0.077	1.53617e-11	4	si:ch211-147m6.1	1.83309	2.64459	35.9219	ENSDARG00000109648	si:ch211-147m6.1	25	13180468	13188678	35.7	protein_coding	-1	si:ch211-147m6.1 [Source:ZFIN;Acc:ZDB-GENE-131120-57]
9.1114e-16	0.572211	0.333	0.067	1.6806e-11	4	guca1a	0.572211	0.825526	35.7922	ENSDARG00000010454	guca1a	4	22343093	22350976	32.18	protein_coding	1	guanylate cyclase activator 1A [Source:ZFIN;Acc:ZDB-GENE-011128-5]
1.18093e-15	0.75119	0.333	0.121	2.17822e-11	4	stk26	0.75119	1.08374	35.4181	ENSDARG00000060390	stk26	21	43420304	43457554	37.56	protein_coding	-1	serine/threonine protein kinase 26 [Source:ZFIN;Acc:ZDB-GENE-080516-5]
1.48265e-15	0.517576	0.385	0.043	2.73475e-11	4	galnt18b	0.517576	0.746704	35.0898	ENSDARG00000059438	galnt18b	7	66259046	66452827	35.94	protein_coding	-1	UDP-N-acetyl-alpha-D-galactosamine:polypeptide N-acetylgalactosaminyltransferase 18b [Source:ZFIN;Acc:ZDB-GENE-091014-1]
1.5509e-15	0.777437	0.256	0.291	2.86064e-11	4	adtrp1	0.777437	1.12161	35.0249	ENSDARG00000037810	adtrp1	23	4362463	4367415	37.69	protein_coding	1	androgen dependent TFPI regulating protein 1 [Source:ZFIN;Acc:ZDB-GENE-050417-220]
1.64163e-15	0.953899	0.385	0.085	3.02798e-11	4	rab15	0.953899	1.37618	34.9429	ENSDARG00000026484	rab15	20	28782903	28800999	34.21	protein_coding	-1	RAB15, member RAS oncogene family [Source:ZFIN;Acc:ZDB-GENE-040718-2]
1.64732e-15	1.78848	0.282	0.134	3.03848e-11	4	rorc	1.78848	2.58024	34.9379	ENSDARG00000087195	rorc	16	17913936	18088024	40.43	protein_coding	1	RAR-related orphan receptor C [Source:ZFIN;Acc:ZDB-GENE-110411-42]
2.10854e-15	1.00755	0.385	0.041	3.88921e-11	4	si:ch211-106j24.1	1.00755	1.45359	34.5817	ENSDARG00000036809	si:ch211-106j24.1	7	15373412	15413188	35.7	protein_coding	-1	si:ch211-106j24.1 [Source:ZFIN;Acc:ZDB-GENE-130530-595]
2.74563e-15	0.861746	0.359	0.082	5.06432e-11	4	lmod1b	0.861746	1.24324	34.2008	ENSDARG00000077261	lmod1b	11	24889170	24894907	37.68	protein_coding	1	leiomodin 1b (smooth muscle) [Source:ZFIN;Acc:ZDB-GENE-141215-22]
3.93155e-15	0.842329	0.282	0.105	7.25175e-11	4	pmt	0.842329	1.21522	33.6829	ENSDARG00000100482	pmt	14	1431077	1454413	34.51	protein_coding	-1	phosphoethanolamine methyltransferase [Source:ZFIN;Acc:ZDB-GENE-060929-740]
4.77241e-15	1.69772	0.308	0.087	8.80271e-11	4	foxh1	1.69772	2.4493	33.4033	ENSDARG00000055630	foxh1	12	13722385	13730501	36.41	protein_coding	-1	forkhead box H1 [Source:ZFIN;Acc:ZDB-GENE-000616-15]
9.7194e-15	0.602326	0.385	0.056	1.79274e-10	4	csmd2	0.602326	0.868973	32.3771	ENSDARG00000001559	csmd2	19	36114846	36675023	34.75	protein_coding	-1	CUB and Sushi multiple domains 2 [Source:ZFIN;Acc:ZDB-GENE-030616-39]
1.06521e-14	1.78361	0.333	0.124	1.96478e-10	4	asic1b	1.78361	2.5732	32.2449	ENSDARG00000101866	asic1b	22	7044625	7168571	36.43	protein_coding	-1	acid-sensing (proton-gated) ion channel 1b [Source:ZFIN;Acc:ZDB-GENE-040513-1]
1.081e-14	1.01092	0.59	0.177	1.9939e-10	4	exoc1	1.01092	1.45845	32.2237	ENSDARG00000043019	exoc1	20	25853012	25878607	34.68	protein_coding	-1	exocyst complex component 1 [Source:ZFIN;Acc:ZDB-GENE-030131-1057]
1.11833e-14	0.735718	0.308	0.057	2.06277e-10	4	AL928908.3	0.735718	1.06142	32.1747	ENSDARG00000097636	AL928908.3	17	26982035	26985759	40.46	antisense	-1
1.44265e-14	0.560568	0.359	0.095	2.66097e-10	4	arhgef2	0.560568	0.808728	31.8073	ENSDARG00000075819	arhgef2	16	6864244	6933178	38.15	protein_coding	1	rho/rac guanine nucleotide exchange factor (GEF) 2 [Source:ZFIN;Acc:ZDB-GENE-030717-1]
2.45068e-14	0.916431	0.282	0.046	4.52028e-10	4	rtn4rl2a	0.916431	1.32213	31.0429	ENSDARG00000052012	rtn4rl2a	1	44491077	44495902	44.32	protein_coding	1	reticulon 4 receptor-like 2 a [Source:ZFIN;Acc:ZDB-GENE-040310-4]
2.70955e-14	0.857648	0.282	0.473	4.99776e-10	4	nat16	0.857648	1.23732	30.898	ENSDARG00000086222	nat16	7	26132665	26150270	37.32	protein_coding	1	N-acetyltransferase 16 [Source:ZFIN;Acc:ZDB-GENE-030219-43]
3.22383e-14	0.945205	0.308	0.062	5.94636e-10	4	ahsg1	0.945205	1.36364	30.6473	ENSDARG00000026764	ahsg1	22	37874691	37881714	46	protein_coding	1	alpha-2-HS-glycoprotein 1 [Source:ZFIN;Acc:ZDB-GENE-041114-50]
7.00164e-14	0.818844	0.282	0.083	1.29145e-09	4	arf3a	0.818844	1.18134	29.5284	ENSDARG00000070539	arf3a	23	27622020	27633730	36.16	protein_coding	-1	ADP-ribosylation factor 3a [Source:ZFIN;Acc:ZDB-GENE-040801-176]
8.21763e-14	1.42906	0.513	0.324	1.51574e-09	4	CABZ01079281.1	1.42906	2.06169	29.2973	ENSDARG00000117609	CABZ01079281.1	KN150127.1	27702	32057	33.51	lincRNA	-1
1.4488e-13	0.978639	0.359	0.061	2.6723e-09	4	RNF14 (1 of many).1	0.978639	1.41188	28.4793	ENSDARG00000078683	RNF14 (1 of many)	15	3766101	3804420	39.2	protein_coding	1	zmp:0000000524 [Source:ZFIN;Acc:ZDB-GENE-130530-527]
2.2904e-13	1.22631	0.256	0.098	4.22465e-09	4	agfg1a	1.22631	1.76918	27.8185	ENSDARG00000030020	agfg1a	15	35156414	35212462	35.85	protein_coding	-1	ArfGAP with FG repeats 1a [Source:ZFIN;Acc:ZDB-GENE-030131-5808]
2.75922e-13	0.89323	0.333	0.054	5.08938e-09	4	zgc:172065	0.89323	1.28866	27.5499	ENSDARG00000078093	zgc:172065	7	2236317	2242989	40.01	protein_coding	1	zgc:172065 [Source:ZFIN;Acc:ZDB-GENE-080214-2]
2.95113e-13	1.17274	0.615	0.318	5.44336e-09	4	sptan1	1.17274	1.69191	27.4529	ENSDARG00000019231	sptan1	21	13150937	13217905	36.16	protein_coding	1	spectrin alpha, non-erythrocytic 1 [Source:ZFIN;Acc:ZDB-GENE-051113-60]
7.69867e-13	0.739074	0.333	0.031	1.42002e-08	4	CAPN14	0.739074	1.06626	26.0695	ENSDARG00000091723	CAPN14	17	45602640	45621301	35.22	protein_coding	1	si:ch211-202f3.4 [Source:ZFIN;Acc:ZDB-GENE-131120-116]
9.40476e-13	2.36332	0.385	0.267	1.73471e-08	4	pex14	2.36332	3.40955	25.7807	ENSDARG00000028322	pex14	23	28809002	28925757	35.68	protein_coding	1	peroxisomal biogenesis factor 14 [Source:ZFIN;Acc:ZDB-GENE-060130-169]
1.12931e-12	0.545595	0.359	0.098	2.08302e-08	4	erf	0.545595	0.787128	25.5167	ENSDARG00000063417	erf	19	6141913	6193448	37.81	protein_coding	-1	Ets2 repressor factor [Source:ZFIN;Acc:ZDB-GENE-010724-17]
1.2504e-12	1.80673	0.256	0.061	2.30636e-08	4	lygl1	1.80673	2.60656	25.3698	ENSDARG00000056874	lygl1	14	20893065	20898499	32.01	protein_coding	1	lysozyme g-like 1 [Source:ZFIN;Acc:ZDB-GENE-040718-461]
1.44807e-12	1.07846	0.256	0.083	2.67096e-08	4	si:dkey-40m6.8	1.07846	1.55589	25.1581	ENSDARG00000029114	si:dkey-40m6.8	16	32059785	32080875	39.56	protein_coding	1	si:dkey-40m6.8 [Source:ZFIN;Acc:ZDB-GENE-100922-162]
2.32041e-12	1.20317	0.256	0.038	4.27999e-08	4	ndnfl	1.20317	1.73581	24.4778	ENSDARG00000076462	ndnfl	17	26569601	26586739	37.76	protein_coding	1	neuron-derived neurotrophic factor , like [Source:ZFIN;Acc:ZDB-GENE-131127-464]
2.70607e-12	0.996238	0.256	0.049	4.99135e-08	4	cryaba	0.996238	1.43727	24.256	ENSDARG00000042621	cryaba	15	18119618	18124678	33.37	protein_coding	-1	crystallin, alpha B, a [Source:ZFIN;Acc:ZDB-GENE-991119-2]
3.05242e-12	0.559152	0.282	0.051	5.63019e-08	4	iqub	0.559152	0.806685	24.0822	ENSDARG00000061899	iqub	25	27873671	27912373	39.71	protein_coding	1	IQ motif and ubiquitin domain containing [Source:ZFIN;Acc:ZDB-GENE-110421-1]
3.06201e-12	1.17106	0.462	0.142	5.64787e-08	4	leng8	1.17106	1.68949	24.0777	ENSDARG00000076805	leng8	16	12256527	12266153	40.31	protein_coding	-1	leukocyte receptor cluster (LRC) member 8 [Source:ZFIN;Acc:ZDB-GENE-070410-6]
3.20221e-12	0.797263	0.41	0.072	5.90648e-08	4	fhdc3	0.797263	1.15021	24.0131	ENSDARG00000069129	fhdc3	10	26190807	26226228	35.4	protein_coding	-1	FH2 domain containing 3 [Source:ZFIN;Acc:ZDB-GENE-061103-76]
3.48574e-12	0.641642	0.333	0.025	6.42944e-08	4	sh3gl1a	0.641642	0.925694	23.8907	ENSDARG00000067958	sh3gl1a	2	49457449	49511458	34.71	protein_coding	1	SH3-domain GRB2-like 1a [Source:ZFIN;Acc:ZDB-GENE-030131-4524]
4.03153e-12	0.526632	0.308	0.074	7.43616e-08	4	fam198a	0.526632	0.759769	23.6809	ENSDARG00000076862	fam198a	16	8188188	8251985	38.23	protein_coding	-1	family with sequence similarity 198, member A [Source:ZFIN;Acc:ZDB-GENE-121130-2]
4.47632e-12	0.410342	0.308	0.074	8.25656e-08	4	syt3	0.410342	0.591999	23.5299	ENSDARG00000075830	syt3	3	30515365	30625219	40.63	protein_coding	-1	synaptotagmin III [Source:ZFIN;Acc:ZDB-GENE-090601-1]
4.51494e-12	0.741447	0.282	0.07	8.32781e-08	4	CABZ01015815.1	0.741447	1.06968	23.5175	ENSDARG00000099099	CABZ01015815.1	4	76838989	76891899	40.88	lincRNA	1
4.94951e-12	0.572821	0.333	0.043	9.12936e-08	4	spg11	0.572821	0.826405	23.3849	ENSDARG00000045968	spg11	25	1088693	1126311	40.1	protein_coding	-1	spastic paraplegia 11 [Source:ZFIN;Acc:ZDB-GENE-101017-1]
5.33297e-12	0.774086	0.256	0.092	9.83667e-08	4	si:ch73-233f7.1	0.774086	1.11677	23.2773	ENSDARG00000061909	si:ch73-233f7.1	14	2382690	2400668	37.48	protein_coding	-1	si:ch73-233f7.1 [Source:ZFIN;Acc:ZDB-GENE-141215-5]
5.35799e-12	1.96918	0.333	0.144	9.88281e-08	4	ctsba	1.96918	2.84093	23.2705	ENSDARG00000055120	ctsba	17	32622931	32631514	38.86	protein_coding	1	cathepsin Ba [Source:ZFIN;Acc:ZDB-GENE-040426-2650]
7.18128e-12	0.642602	0.308	0.064	1.32459e-07	4	LO018564.1	0.642602	0.927079	22.848	ENSDARG00000112944	LO018564.1	14	1595725	1635296	33.25	protein_coding	-1
7.75516e-12	2.66308	0.308	0.124	1.43044e-07	4	farp2	2.66308	3.84202	22.737	ENSDARG00000016429	farp2	6	26948093	27038629	34.83	protein_coding	1	FERM, RhoGEF and pleckstrin domain protein 2 [Source:ZFIN;Acc:ZDB-GENE-030131-2993]
7.7634e-12	0.972895	0.359	0.131	1.43196e-07	4	sf3a1	0.972895	1.40359	22.7355	ENSDARG00000041887	sf3a1	8	36554816	36570665	34.21	protein_coding	1	splicing factor 3a, subunit 1 [Source:ZFIN;Acc:ZDB-GENE-030616-156]
1.31631e-11	0.430251	0.359	0.065	2.42794e-07	4	helz2	0.430251	0.62072	21.9738	ENSDARG00000016527	helz2	6	58569808	58615281	37.69	protein_coding	1	helicase with zinc finger 2, transcriptional coactivator [Source:ZFIN;Acc:ZDB-GENE-120920-1]
2.3749e-11	0.521341	0.308	0.041	4.3805e-07	4	npat	0.521341	0.752136	21.1224	ENSDARG00000055548	npat	15	25528290	25542592	35.76	protein_coding	1	nuclear protein, ataxia-telangiectasia locus [Source:ZFIN;Acc:ZDB-GENE-050506-54]
2.95428e-11	0.79222	0.308	0.043	5.44917e-07	4	myhz1.1	0.79222	1.14293	20.8075	ENSDARG00000067990	myhz1.1	5	32298624	32309129	39.7	protein_coding	-1	myosin, heavy polypeptide 1.1, skeletal muscle [Source:ZFIN;Acc:ZDB-GENE-000322-5]
3.02501e-11	0.722938	0.513	0.226	5.57963e-07	4	acin1b	0.722938	1.04298	20.7733	ENSDARG00000026842	acin1b	7	24069421	24097070	37.86	protein_coding	1	apoptotic chromatin condensation inducer 1b [Source:ZFIN;Acc:ZDB-GENE-030826-12]
8.68178e-11	0.767644	0.513	0.164	1.60135e-06	4	nr1d2a	0.767644	1.10748	19.2523	ENSDARG00000003820	nr1d2a	16	50089417	50111057	35.31	protein_coding	1	nuclear receptor subfamily 1, group D, member 2a [Source:ZFIN;Acc:ZDB-GENE-040504-1]
9.26636e-11	1.67138	0.256	0.049	1.70918e-06	4	lgals9l1	1.67138	2.41129	19.1583	ENSDARG00000025903	lgals9l1	15	31032255	31043183	33.8	protein_coding	-1	lectin, galactoside-binding, soluble, 9 (galectin 9)-like 1 [Source:ZFIN;Acc:ZDB-GENE-030131-9543]
1.04036e-10	0.510855	0.359	0.054	1.91894e-06	4	col12a1a	0.510855	0.737007	18.9913	ENSDARG00000078322	col12a1a	17	49785495	49978986	38.85	protein_coding	-1	collagen, type XII, alpha 1a [Source:ZFIN;Acc:ZDB-GENE-090728-1]
1.09836e-10	1.10448	0.385	0.205	2.02593e-06	4	ap3m1	1.10448	1.59343	18.913	ENSDARG00000029928	ap3m1	13	25199849	25209083	33.77	protein_coding	1	adaptor related protein complex 3 subunit mu 1 [Source:ZFIN;Acc:ZDB-GENE-021015-2]
1.7002e-10	1.82153	0.308	0.059	3.13603e-06	4	nfkbiaa	1.82153	2.62792	18.2826	ENSDARG00000005481	nfkbiaa	20	16881883	16884737	38.81	protein_coding	1	nuclear factor of kappa light polypeptide gene enhancer in B-cells inhibitor, alpha a [Source:ZFIN;Acc:ZDB-GENE-040426-2227]
2.03429e-10	0.502285	0.308	0.069	3.75226e-06	4	yy1b	0.502285	0.724644	18.0238	ENSDARG00000027978	yy1b	20	54419592	54435287	39.27	protein_coding	-1	YY1 transcription factor b [Source:ZFIN;Acc:ZDB-GENE-040426-2127]
2.06995e-10	0.686798	0.282	0.044	3.81802e-06	4	tgfb2l	0.686798	0.99084	17.9987	ENSDARG00000071879	tgfb2l	14	8770152	8795081	38.58	protein_coding	-1	transforming growth factor, beta 2, like [Source:ZFIN;Acc:ZDB-GENE-130425-3]
2.35062e-10	0.715341	0.487	0.108	4.33572e-06	4	zfyve21	0.715341	1.03202	17.8153	ENSDARG00000027887	zfyve21	13	43639867	43659541	35.73	protein_coding	1	zinc finger, FYVE domain containing 21 [Source:ZFIN;Acc:ZDB-GENE-030131-1296]
3.99774e-10	0.619498	0.308	0.038	7.37382e-06	4	sh2b3	0.619498	0.893746	17.0492	ENSDARG00000069958	sh2b3	5	9556943	9625459	36.34	protein_coding	-1	SH2B adaptor protein 3 [Source:ZFIN;Acc:ZDB-GENE-041210-359]
4.53044e-10	0.550259	0.256	0.038	8.35639e-06	4	pde8b	0.550259	0.793855	16.8687	ENSDARG00000063706	pde8b	21	7642403	7691293	35.16	protein_coding	-1	phosphodiesterase 8B [Source:ZFIN;Acc:ZDB-GENE-091117-3]
6.6808e-10	0.786955	0.436	0.141	1.23227e-05	4	hccsb	0.786955	1.13534	16.3083	ENSDARG00000099358	hccsb	24	31081504	31092711	34.24	protein_coding	-1	holocytochrome c synthase b [Source:ZFIN;Acc:ZDB-GENE-000607-78]
7.3265e-10	0.45956	0.256	0.036	1.35137e-05	4	si:ch211-283g2.1	0.45956	0.663004	16.1752	ENSDARG00000046091	si:ch211-283g2.1	5	4150814	4204601	39.51	protein_coding	-1	si:ch211-283g2.1 [Source:ZFIN;Acc:ZDB-GENE-060531-57]
8.72336e-10	0.532339	0.256	0.031	1.60902e-05	4	PCDH8	0.532339	0.768004	15.9235	ENSDARG00000102185	PCDH8	9	53707240	53719543	42.6	protein_coding	1	si:ch211-199f5.1 [Source:ZFIN;Acc:ZDB-GENE-120215-215]
9.07158e-10	0.884118	0.436	0.185	1.67325e-05	4	setdb1b	0.884118	1.27551	15.867	ENSDARG00000099021	setdb1b	16	21891811	21917361	35.52	protein_coding	-1	SET domain, bifurcated 1b [Source:ZFIN;Acc:ZDB-GENE-061013-224]
1.1354e-09	0.685838	0.385	0.203	2.09425e-05	4	purba	0.685838	0.989455	15.5432	ENSDARG00000068822	purba	5	13643167	13646054	45.36	protein_coding	-1	purine-rich element binding protein Ba [Source:ZFIN;Acc:ZDB-GENE-060531-100]
1.76298e-09	0.637548	0.256	0.044	3.25182e-05	4	acad11	0.637548	0.919788	14.9084	ENSDARG00000045411	acad11	24	11350330	11446166	34.74	protein_coding	-1	acyl-CoA dehydrogenase family, member 11 [Source:ZFIN;Acc:ZDB-GENE-040426-814]
1.83839e-09	0.934951	0.282	0.039	3.39091e-05	4	nup205	0.934951	1.34885	14.848	ENSDARG00000042530	nup205	18	12236044	12270848	37.08	protein_coding	-1	nucleoporin 205 [Source:ZFIN;Acc:ZDB-GENE-040715-8]
2.07658e-09	0.778351	0.821	0.872	3.83024e-05	4	actb2	0.778351	1.12292	14.6722	ENSDARG00000037870	actb2	3	40526107	40529804	46.89	protein_coding	-1	actin, beta 2 [Source:ZFIN;Acc:ZDB-GENE-000329-3]
2.13373e-09	0.421617	0.256	0.082	3.93567e-05	4	svep1	0.421617	0.608265	14.633	ENSDARG00000013526	svep1	7	24251367	24357169	37.15	protein_coding	1	sushi, von Willebrand factor type A, EGF and pentraxin domain containing 1 [Source:ZFIN;Acc:ZDB-GENE-110726-1]
2.88332e-09	0.72925	0.41	0.182	5.31829e-05	4	nuak1b	0.72925	1.05209	14.1987	ENSDARG00000028676	nuak1b	25	5935938	5963535	40.57	protein_coding	-1	NUAK family, SNF1-like kinase, 1b [Source:ZFIN;Acc:ZDB-GENE-131120-18]
4.36417e-09	1.50474	0.436	0.18	8.04972e-05	4	pfn1	1.50474	2.17089	13.6007	ENSDARG00000088091	pfn1	23	44580254	44605765	38.96	protein_coding	1	profilin 1 [Source:ZFIN;Acc:ZDB-GENE-031002-33]
5.23538e-09	0.457355	0.308	0.054	9.65666e-05	4	ubl7a	0.457355	0.659824	13.3381	ENSDARG00000024229	ubl7a	25	31743651	31763897	37.25	protein_coding	-1	ubiquitin-like 7a (bone marrow stromal cell-derived) [Source:ZFIN;Acc:ZDB-GENE-050417-285]
6.26068e-09	1.46277	0.333	0.191	0.000115478	4	tspan36	1.46277	2.11033	13.0801	ENSDARG00000024540	tspan36	8	29726620	29734951	33.44	protein_coding	1	tetraspanin 36 [Source:ZFIN;Acc:ZDB-GENE-040718-248]
6.99234e-09	1.84656	0.282	0.08	0.000128974	4	pard3bb	1.84656	2.66402	12.9206	ENSDARG00000034555	pard3bb	9	14569211	15208129	35.95	protein_coding	-1	par-3 family cell polarity regulator beta b [Source:ZFIN;Acc:ZDB-GENE-070912-290]
7.07945e-09	0.849486	0.513	0.27	0.000130581	4	ankrd12	0.849486	1.22555	12.9028	ENSDARG00000052419	ankrd12	2	54696042	54786748	36.71	protein_coding	1	ankyrin repeat domain 12 [Source:ZFIN;Acc:ZDB-GENE-040426-846]
8.61586e-09	0.754174	0.282	0.043	0.00015892	4	babam2	0.754174	1.08804	12.6194	ENSDARG00000038863	babam2	17	41081512	41266561	35.35	protein_coding	1	BRISC and BRCA1 A complex member 2 [Source:ZFIN;Acc:ZDB-GENE-050417-299]
1.51596e-08	0.501703	0.282	0.051	0.000279618	4	tcirg1a	0.501703	0.723805	11.8043	ENSDARG00000016835	tcirg1a	1	44870880	44901163	36.47	protein_coding	-1	T cell immune regulator 1, ATPase H+ transporting V0 subunit a3a [Source:ZFIN;Acc:ZDB-GENE-090311-31]
1.61918e-08	0.432199	0.333	0.065	0.000298658	4	gria3a	0.432199	0.623531	11.7092	ENSDARG00000032737	gria3a	5	23353570	23429228	35.56	protein_coding	-1	glutamate receptor, ionotropic, AMPA 3a [Source:ZFIN;Acc:ZDB-GENE-020125-5]
1.78393e-08	0.423037	0.436	0.113	0.000329047	4	ilvbl	0.423037	0.610314	11.5694	ENSDARG00000017126	ilvbl	18	44768829	44794015	35.73	protein_coding	1	ilvB (bacterial acetolactate synthase)-like [Source:ZFIN;Acc:ZDB-GENE-040426-1623]
1.8271e-08	0.683957	0.256	0.051	0.000337009	4	uggt1	0.683957	0.986742	11.5349	ENSDARG00000054746	uggt1	2	40830768	40890264	34.55	protein_coding	-1	UDP-glucose glycoprotein glucosyltransferase 1 [Source:ZFIN;Acc:ZDB-GENE-061103-619]
3.43384e-08	0.503199	0.282	0.044	0.000633371	4	tln1	0.503199	0.725963	10.6247	ENSDARG00000100729	tln1	10	6121558	6313905	37.69	protein_coding	1	talin 1 [Source:ZFIN;Acc:ZDB-GENE-031002-48]
3.70511e-08	1.05999	0.385	0.175	0.000683407	4	myo18aa	1.05999	1.52924	10.515	ENSDARG00000075752	myo18aa	10	36950773	37075361	37.25	protein_coding	-1	myosin XVIIIAa [Source:ZFIN;Acc:ZDB-GENE-080425-5]
4.33391e-08	0.731521	0.41	0.206	0.00079939	4	grn2	0.731521	1.05536	10.2888	ENSDARG00000088641	grn2	19	40196462	40199098	31.89	protein_coding	-1	granulin 2 [Source:ZFIN;Acc:ZDB-GENE-050522-264]
4.44761e-08	0.863488	0.615	0.471	0.000820362	4	pdia4	0.863488	1.24575	10.2515	ENSDARG00000018491	pdia4	24	17334678	17341458	38.11	protein_coding	1	protein disulfide isomerase family A, member 4 [Source:ZFIN;Acc:ZDB-GENE-030131-5493]
1.46477e-07	0.510846	0.256	0.034	0.00270177	4	stx5a	0.510846	0.736994	8.53188	ENSDARG00000025033	stx5a	14	8594367	8616663	36.68	protein_coding	1	syntaxin 5A [Source:ZFIN;Acc:ZDB-GENE-040718-18]
1.49393e-07	0.869401	0.513	0.412	0.00275556	4	ctsd	0.869401	1.25428	8.50344	ENSDARG00000057698	ctsd	18	16133595	16146081	33.15	protein_coding	1	cathepsin D [Source:ZFIN;Acc:ZDB-GENE-010131-8]
1.67947e-07	1.382	0.256	0.242	0.00309778	4	pmaip1	1.382	1.99381	8.33455	ENSDARG00000089307	pmaip1	10	8656417	8657684	38.8	protein_coding	1	phorbol-12-myristate-13-acetate-induced protein 1 [Source:ZFIN;Acc:ZDB-GENE-070119-3]
1.78816e-07	1.29463	0.256	0.077	0.00329826	4	ctsz	1.29463	1.86775	8.24408	ENSDARG00000043081	ctsz	6	49771372	49781362	36.41	protein_coding	1	cathepsin Z [Source:ZFIN;Acc:ZDB-GENE-041010-139]
1.88459e-07	0.72496	0.359	0.093	0.00347612	4	ctsa	0.72496	1.0459	8.16831	ENSDARG00000098114	ctsa	6	55396807	55423220	37.11	protein_coding	-1	cathepsin A [Source:ZFIN;Acc:ZDB-GENE-030131-537]
2.89429e-07	0.754264	0.744	0.498	0.00533851	4	fstl1b	0.754264	1.08817	7.54935	ENSDARG00000039576	fstl1b	9	9735493	9842149	36.91	protein_coding	-1	follistatin-like 1b [Source:ZFIN;Acc:ZDB-GENE-030131-3029]
3.64622e-07	0.754796	0.333	0.139	0.00672545	4	atp2a3	0.754796	1.08894	7.21615	ENSDARG00000060978	atp2a3	5	31168096	31269354	36.54	protein_coding	1	ATPase sarcoplasmic/endoplasmic reticulum Ca2+ transporting 3 [Source:ZFIN;Acc:ZDB-GENE-060531-103]
3.86229e-07	0.464477	0.282	0.052	0.00712399	4	gmeb1	0.464477	0.670099	7.1331	ENSDARG00000062060	gmeb1	19	16064439	16089187	35.82	protein_coding	1	glucocorticoid modulatory element binding protein 1 [Source:ZFIN;Acc:ZDB-GENE-060503-35]
4.20214e-07	0.893603	0.333	0.103	0.00775086	4	tbl1x	0.893603	1.2892	7.01143	ENSDARG00000060438	tbl1x	9	55093078	55128839	35.2	protein_coding	-1	transducin beta like 1 X-linked [Source:ZFIN;Acc:ZDB-GENE-070209-131]
4.44925e-07	0.461828	0.359	0.1	0.00820664	4	znf592	0.461828	0.666277	6.92899	ENSDARG00000060885	znf592	18	26800061	26811959	37.26	protein_coding	-1	zinc finger protein 592 [Source:ZFIN;Acc:ZDB-GENE-030131-9613]
9.64508e-07	0.668421	0.385	0.154	0.0177904	4	pank2	0.668421	0.964327	5.81276	ENSDARG00000003311	pank2	13	15182200	15226538	37.5	protein_coding	1	pantothenate kinase 2 [Source:ZFIN;Acc:ZDB-GENE-070112-1952]
1.01289e-06	0.439262	0.308	0.07	0.0186828	4	fbxo11a.1	0.439262	0.633721	5.74214	ENSDARG00000061631	fbxo11a	12	24841719	24904944	37.57	protein_coding	-1	F-box protein 11a [Source:ZFIN;Acc:ZDB-GENE-061103-70]
1.28627e-06	1.0817	0.513	0.502	0.0237253	4	npc2	1.0817	1.56056	5.39743	ENSDARG00000090912	npc2	17	43030317	43031828	34.59	protein_coding	-1	Niemann-Pick disease, type C2 [Source:ZFIN;Acc:ZDB-GENE-021206-13]
2.47032e-06	0.563598	0.333	0.1	0.0455651	4	slc37a2	0.563598	0.813101	4.45593	ENSDARG00000023394	slc37a2	5	58455488	58483036	32.27	protein_coding	1	solute carrier family 37 (glucose-6-phosphate transporter), member 2 [Source:ZFIN;Acc:ZDB-GENE-040426-1949]
6.05114e-07	-0.548166	0.769	0.558	0.0111613	4	gcgb	-0.548166	-0.790836	-6.48535	ENSDARG00000040907	gcgb	9	51265283	51271597	30.93	protein_coding	1	glucagon b [Source:ZFIN;Acc:ZDB-GENE-040712-2]
1.74736e-07	-0.636546	1	0.959	0.00322301	4	sst1.1	-0.636546	-0.918342	-8.27738	ENSDARG00000040799	sst1.1	15	36156986	36158851	38.48	protein_coding	1	somatostatin 1, tandem duplicate 1 [Source:ZFIN;Acc:ZDB-GENE-030131-4743]
2.95536e-11	-0.605197	0.308	0.833	5.45117e-07	4	h1fx	-0.605197	-0.873115	-20.8069	ENSDARG00000054058	h1fx	6	40769517	40771813	34.87	protein_coding	-1	H1 histone family, member X [Source:ZFIN;Acc:ZDB-GENE-030131-1228]

## Sheet: cluster5
p_val	avg_logFC	pct.1	pct.2	p_val_adj	cluster	gene	avg_lognfc	avg_log2fc	p_val_adj_score	ensembl_gene_id	external_gene_name.1	chromosome_name	start_position	end_position	percentage_gene_gc_content	gene_biotype	strand	description
1.11647e-136	4.68757	1	0.578	2.05933e-132	5	apodb	4.68757	6.76274	437.452	ENSDARG00000057437	apodb	24	26306362	26328721	45.93	protein_coding	-1	apolipoprotein Db [Source:ZFIN;Acc:ZDB-GENE-051023-8]
7.62553e-135	5.15856	1	0.685	1.40653e-130	5	defbl1	5.15856	7.44223	431.359	ENSDARG00000075161	defbl1	21	21741804	21742991	34.34	protein_coding	1	defensin, beta-like 1 [Source:ZFIN;Acc:ZDB-GENE-070207-1]
4.68079e-120	4.68735	1	0.551	8.63372e-116	5	anxa5b	4.68735	6.76241	382.234	ENSDARG00000016470	anxa5b	1	22654875	22665098	33.13	protein_coding	1	annexin A5b [Source:ZFIN;Acc:ZDB-GENE-030131-9076]
1.32284e-106	4.48695	1	0.771	2.43997e-102	5	marcksl1b	4.48695	6.4733	337.55	ENSDARG00000035715	marcksl1b	19	29798064	29800812	42.38	protein_coding	1	MARCKS-like 1b [Source:ZFIN;Acc:ZDB-GENE-040426-2315]
1.71297e-104	3.98872	1	0.488	3.15957e-100	5	crip1	3.98872	5.7545	330.533	ENSDARG00000053858	crip1	17	37385811	37395496	35.04	protein_coding	-1	cysteine-rich protein 1 [Source:ZFIN;Acc:ZDB-GENE-041111-1]
5.00456e-79	2.30151	0.968	0.384	9.23091e-75	5	lypc	2.30151	3.32038	245.938	ENSDARG00000097804	lypc	15	39957809	39963009	32.22	protein_coding	-1	ly6 domain containing, pigment cell [Source:ZFIN;Acc:ZDB-GENE-131127-361]
8.68985e-69	3.3888	1	0.632	1.60284e-64	5	anxa4	3.3888	4.889	211.923	ENSDARG00000036456	anxa4	10	41159241	41192881	36.1	protein_coding	1	annexin A4 [Source:ZFIN;Acc:ZDB-GENE-030707-1]
4.1393e-68	3.2955	1	0.26	7.63493e-64	5	uraha	3.2955	4.75441	209.671	ENSDARG00000100719	uraha	18	31016379	31023447	34.39	protein_coding	1	urate (5-hydroxyiso-) hydrolase a [Source:ZFIN;Acc:ZDB-GENE-060825-253]
1.32371e-64	3.40101	1	0.291	2.44159e-60	5	cd9b	3.40101	4.90662	198.028	ENSDARG00000016691	cd9b	4	4234994	4261673	34.39	protein_coding	-1	CD9 molecule b [Source:ZFIN;Acc:ZDB-GENE-040426-2768]
2.90334e-59	3.78325	0.968	0.352	5.35522e-55	5	s100v2	3.78325	5.45807	180.285	ENSDARG00000070702	s100v2	19	24262263	24267823	36.77	protein_coding	-1	S100 calcium binding protein V2 [Source:ZFIN;Acc:ZDB-GENE-030131-8909]
6.94572e-51	3.05731	0.935	0.249	1.28114e-46	5	aqp1a.1	3.05731	4.41076	152.451	ENSDARG00000023713	aqp1a.1	2	2737422	2749333	34.93	protein_coding	1	aquaporin 1a (Colton blood group), tandem duplicate 1 [Source:ZFIN;Acc:ZDB-GENE-030131-7764]
8.50151e-50	1.96741	1	0.864	1.5681e-45	5	tmsb4x	1.96741	2.83837	148.838	ENSDARG00000077777	tmsb4x	9	54178475	54180059	39.12	protein_coding	1	thymosin beta 4 X-linked [Source:ZFIN;Acc:ZDB-GENE-030131-8304]
2.67088e-49	3.19727	0.742	0.241	4.92644e-45	5	si:ch211-256m1.8	3.19727	4.61269	147.186	ENSDARG00000055172	si:ch211-256m1.8	3	25154078	25165189	36.29	protein_coding	1	si:ch211-256m1.8 [Source:ZFIN;Acc:ZDB-GENE-131127-417]
1.79072e-47	3.3993	1	0.26	3.30298e-43	5	gpnmb	3.3993	4.90415	141.119	ENSDARG00000062688	gpnmb	19	20247435	20270207	32.74	protein_coding	-1	glycoprotein (transmembrane) nmb [Source:ZFIN;Acc:ZDB-GENE-060503-106]
1.8286e-45	3.13975	0.935	0.215	3.37286e-41	5	si:ch211-105c13.3	3.13975	4.5297	134.445	ENSDARG00000089441	si:ch211-105c13.3	16	22695211	22713192	33.92	protein_coding	-1	si:ch211-105c13.3 [Source:ZFIN;Acc:ZDB-GENE-030131-4483]
8.57276e-44	2.91038	0.968	0.37	1.58125e-39	5	vat1	2.91038	4.1988	128.894	ENSDARG00000056481	vat1	3	19914332	19971774	37.47	protein_coding	1	vesicle amine transport 1 [Source:ZFIN;Acc:ZDB-GENE-030616-178]
2.78335e-43	3.21516	0.903	0.218	5.13389e-39	5	pnp4a	3.21516	4.63849	127.195	ENSDARG00000057575	pnp4a	11	24251141	24299538	34.62	protein_coding	1	purine nucleoside phosphorylase 4a [Source:ZFIN;Acc:ZDB-GENE-040625-83]
3.84759e-39	2.97563	0.871	0.202	7.09689e-35	5	si:ch211-243a20.3	2.97563	4.29292	113.44	ENSDARG00000092240	si:ch211-243a20.3	1	45351890	45366422	35.04	protein_coding	1	si:ch211-243a20.3 [Source:ZFIN;Acc:ZDB-GENE-061207-28]
5.53077e-39	2.6771	0.903	0.212	1.02015e-34	5	cfl1l	2.6771	3.86224	112.917	ENSDARG00000012972	cfl1l	13	33606739	33609427	37	protein_coding	1	cofilin 1 (non-muscle), like [Source:ZFIN;Acc:ZDB-GENE-040426-2770]
1.79459e-37	2.59678	0.806	0.162	3.31012e-33	5	SYNPR	2.59678	3.74636	107.897	ENSDARG00000037587	SYNPR	11	19622925	19694334	38.48	protein_coding	-1	si:dkey-30j16.3 [Source:ZFIN;Acc:ZDB-GENE-141212-294]
2.67967e-34	2.41373	0.935	0.149	4.94264e-30	5	tuba8l3	2.41373	3.48227	97.3526	ENSDARG00000070155	tuba8l3	9	7662638	7673856	36.66	protein_coding	-1	tubulin, alpha 8 like 3 [Source:ZFIN;Acc:ZDB-GENE-040801-77]
7.77978e-33	2.70001	0.839	0.183	1.43498e-28	5	pmp22b	2.70001	3.89528	92.493	ENSDARG00000060457	pmp22b	12	37275336	37299671	34.96	protein_coding	-1	peripheral myelin protein 22b [Source:ZFIN;Acc:ZDB-GENE-060421-4337]
2.12979e-31	2.67154	0.871	0.221	3.9284e-27	5	fabp3	2.67154	3.85422	87.7181	ENSDARG00000023290	fabp3	19	42955280	42993306	39.51	protein_coding	1	fatty acid binding protein 3, muscle and heart [Source:ZFIN;Acc:ZDB-GENE-020318-2]
2.26059e-31	2.64313	0.806	0.131	4.16966e-27	5	unm-sa821	2.64313	3.81324	87.6321	ENSDARG00000074528	unm_sa821	24	6657312	6671549	35.69	protein_coding	-1	un-named sa821 [Source:ZFIN;Acc:ZDB-GENE-120727-16]
6.64976e-31	2.3211	0.871	0.226	1.22655e-26	5	elovl1a	2.3211	3.34863	86.0755	ENSDARG00000099960	elovl1a	2	19163965	19215112	34.37	protein_coding	1	ELOVL fatty acid elongase 1a [Source:ZFIN;Acc:ZDB-GENE-041010-66]
7.48085e-31	2.29307	0.839	0.092	1.37984e-26	5	cyp2k19	2.29307	3.3082	85.9056	ENSDARG00000101861	cyp2k19	3	12732382	12740310	39.4	protein_coding	1	cytochrome P450, family 2, subfamily k, polypeptide 19 [Source:ZFIN;Acc:ZDB-GENE-091211-1]
8.57357e-30	2.84053	0.806	0.194	1.58139e-25	5	anxa2a	2.84053	4.09801	82.387	ENSDARG00000003216	anxa2a	25	34013093	34027440	33.85	protein_coding	1	annexin A2a [Source:ZFIN;Acc:ZDB-GENE-030131-4282]
2.14989e-28	2.52362	0.839	0.144	3.96546e-24	5	fn1b	2.52362	3.64081	77.7388	ENSDARG00000006526	fn1b	1	5504128	5543065	39.31	protein_coding	-1	fibronectin 1b [Source:ZFIN;Acc:ZDB-GENE-030131-6545]
8.77003e-28	2.47169	0.774	0.111	1.61763e-23	5	apoda.1	2.47169	3.5659	75.7105	ENSDARG00000060345	apoda.1	2	37207799	37210397	33.05	protein_coding	-1	apolipoprotein Da, duplicate 1 [Source:ZFIN;Acc:ZDB-GENE-060929-148]
3.57956e-27	2.56948	0.742	0.179	6.6025e-23	5	krt18b	2.56948	3.70697	73.6813	ENSDARG00000028618	krt18b	6	39360377	39365467	37.44	protein_coding	1	keratin 18b [Source:ZFIN;Acc:ZDB-GENE-040426-1508]
2.22804e-26	2.50736	0.774	0.186	4.10962e-22	5	si:ch211-81a5.8	2.50736	3.61735	71.0434	ENSDARG00000070972	si:ch211-81a5.8	19	9174166	9179858	32.11	protein_coding	1	si:ch211-81a5.8 [Source:ZFIN;Acc:ZDB-GENE-060503-138]
3.12978e-26	2.06692	0.806	0.153	5.77288e-22	5	smim29	2.06692	2.98193	70.5531	ENSDARG00000090634	smim29	23	3721041	3744838	37.01	protein_coding	1	small integral membrane protein 29 [Source:ZFIN;Acc:ZDB-GENE-031118-211]
1.89984e-24	2.40175	0.71	0.132	3.50426e-20	5	ssuh2rs1	2.40175	3.46499	64.6295	ENSDARG00000063292	ssuh2rs1	8	7311478	7352278	36.12	protein_coding	1	ssu-2 homolog, related sequence 1 [Source:ZFIN;Acc:ZDB-GENE-060929-994]
3.13873e-24	2.22939	0.839	0.197	5.78939e-20	5	cdc42l	2.22939	3.21633	63.9052	ENSDARG00000040158	cdc42l	16	31815244	31824525	34.11	protein_coding	-1	cell division cycle 42, like [Source:ZFIN;Acc:ZDB-GENE-030131-6069]
5.6194e-23	1.64347	0.71	0.05	1.0365e-18	5	ptprea	1.64347	2.37102	59.743	ENSDARG00000015891	ptprea	12	43376436	43576437	34.84	protein_coding	-1	protein tyrosine phosphatase, receptor type, E, a [Source:ZFIN;Acc:ZDB-GENE-100714-1]
1.53208e-22	1.92947	0.742	0.09	2.82592e-18	5	marcksl1a	1.92947	2.78364	58.296	ENSDARG00000039034	marcksl1a	13	46177478	46180510	40.45	protein_coding	1	MARCKS-like 1a [Source:ZFIN;Acc:ZDB-GENE-040426-2146]
1.04857e-21	2.13851	0.71	0.131	1.93409e-17	5	tagln2	2.13851	3.08522	55.5211	ENSDARG00000033466	tagln2	5	37087583	37095460	35.36	protein_coding	1	transgelin 2 [Source:ZFIN;Acc:ZDB-GENE-020802-2]
1.06356e-21	2.34401	0.903	0.493	1.96173e-17	5	fstl1b	2.34401	3.38169	55.5007	ENSDARG00000039576	fstl1b	9	9735493	9842149	36.91	protein_coding	-1	follistatin-like 1b [Source:ZFIN;Acc:ZDB-GENE-030131-3029]
1.15722e-21	2.34843	0.581	0.105	2.13449e-17	5	rhogb	2.34843	3.38807	55.3789	ENSDARG00000004301	rhogb	21	30937690	30951909	35.6	protein_coding	1	ras homolog family member Gb [Source:ZFIN;Acc:ZDB-GENE-030131-8877]
1.80058e-21	1.66826	0.839	0.155	3.32118e-17	5	slc25a36a	1.66826	2.40678	54.7411	ENSDARG00000038731	slc25a36a	2	39731284	39759059	34.7	protein_coding	-1	solute carrier family 25 (pyrimidine nucleotide carrier ), member 36a [Source:ZFIN;Acc:ZDB-GENE-040718-415]
2.01617e-21	2.29488	0.677	0.163	3.71882e-17	5	uchl1	2.29488	3.31081	54.5779	ENSDARG00000026871	uchl1	1	22647756	22652424	37.03	protein_coding	-1	ubiquitin carboxyl-terminal esterase L1 (ubiquitin thiolesterase) [Source:ZFIN;Acc:ZDB-GENE-030131-3844]
1.05903e-20	2.64715	0.516	0.194	1.95337e-16	5	s100a10b	2.64715	3.81904	52.1849	ENSDARG00000025254	s100a10b	16	23397785	23399484	37.59	protein_coding	1	S100 calcium binding protein A10b [Source:ZFIN;Acc:ZDB-GENE-040426-1937]
7.52088e-20	1.64176	1	0.863	1.38723e-15	5	actb2	1.64176	2.36857	49.3567	ENSDARG00000037870	actb2	3	40526107	40529804	46.89	protein_coding	-1	actin, beta 2 [Source:ZFIN;Acc:ZDB-GENE-000329-3]
1.5923e-19	2.09238	0.645	0.107	2.937e-15	5	si:ch211-160j14.2	2.09238	3.01867	48.2746	ENSDARG00000073961	si:ch211-160j14.2	21	32052080	32060993	36.2	protein_coding	-1	si:ch211-160j14.2 [Source:ZFIN;Acc:ZDB-GENE-091118-113]
1.5977e-19	2.11387	0.806	0.347	2.94697e-15	5	phlda2	2.11387	3.04967	48.2697	ENSDARG00000042874	phlda2	25	23524796	23526086	38.5	protein_coding	-1	pleckstrin homology-like domain, family A, member 2 [Source:ZFIN;Acc:ZDB-GENE-050522-73]
9.9573e-19	2.18407	0.581	0.139	1.83662e-14	5	plscr3b	2.18407	3.15094	45.6299	ENSDARG00000069432	plscr3b	7	26580501	26603743	35.36	protein_coding	-1	phospholipid scramblase 3b [Source:ZFIN;Acc:ZDB-GENE-040426-2517]
2.52203e-18	1.37212	0.645	0.042	4.65188e-14	5	tcf7l1b	1.37212	1.97955	44.2892	ENSDARG00000007369	tcf7l1b	8	52106818	52230115	37.79	protein_coding	-1	transcription factor 7 like 1b [Source:ZFIN;Acc:ZDB-GENE-991110-10]
1.24192e-17	2.40888	0.581	0.145	2.29071e-13	5	akr1b1	2.40888	3.47529	41.9893	ENSDARG00000006215	akr1b1	4	14899720	14910386	34.31	protein_coding	1	aldo-keto reductase family 1, member B1 (aldose reductase) [Source:ZFIN;Acc:ZDB-GENE-040625-7]
1.3258e-17	2.1907	0.581	0.065	2.44543e-13	5	map1lc3c	2.1907	3.16052	41.895	ENSDARG00000100528	map1lc3c	11	44798056	44801968	30.36	protein_coding	-1	microtubule-associated protein 1 light chain 3 gamma [Source:ZFIN;Acc:ZDB-GENE-040426-1080]
1.36449e-17	1.97562	0.548	0.082	2.51681e-13	5	viml	1.97562	2.85022	41.8535	ENSDARG00000044501	viml	2	50391331	50409763	36.52	protein_coding	1	vimentin like [Source:ZFIN;Acc:ZDB-GENE-040426-1743]
1.3971e-17	1.60315	0.516	0.05	2.57696e-13	5	si:dkey-17e16.15	1.60315	2.31286	41.8194	ENSDARG00000094217	si:dkey-17e16.15	21	25660613	25663451	33.92	protein_coding	1	si:dkey-17e16.15 [Source:ZFIN;Acc:ZDB-GENE-091204-295]
2.86124e-17	1.68527	0.548	0.078	5.27756e-13	5	myo5b	1.68527	2.43133	40.7852	ENSDARG00000062003	myo5b	21	22446240	22547496	34.32	protein_coding	-1	myosin VB [Source:ZFIN;Acc:ZDB-GENE-031219-7]
3.22393e-17	1.41726	0.645	0.068	5.94654e-13	5	exoc3l1	1.41726	2.04467	40.613	ENSDARG00000051899	exoc3l1	25	14425834	14433503	38.92	protein_coding	-1	exocyst complex component 3-like 1 [Source:ZFIN;Acc:ZDB-GENE-061207-36]
3.46627e-17	2.23814	0.581	0.149	6.39353e-13	5	vamp5	2.23814	3.22896	40.5085	ENSDARG00000068262	vamp5	5	28297250	28307470	34.25	protein_coding	1	vesicle-associated membrane protein 5 [Source:ZFIN;Acc:ZDB-GENE-030131-4209]
3.49662e-17	1.84485	1	0.997	6.44951e-13	5	mt-atp6	1.84485	2.66156	40.4959	ENSDARG00000063911	mt-atp6	MT	9052	9735	39.47	protein_coding	1	ATP synthase 6, mitochondrial [Source:ZFIN;Acc:ZDB-GENE-011205-18]
7.42613e-17	1.62629	0.677	0.115	1.36975e-12	5	guk1a	1.62629	2.34624	39.4092	ENSDARG00000030340	guk1a	2	3026802	3045863	33.37	protein_coding	-1	guanylate kinase 1a [Source:ZFIN;Acc:ZDB-GENE-040625-130]
2.40854e-16	1.48518	0.613	0.063	4.44256e-12	5	palm1a	1.48518	2.14266	37.7117	ENSDARG00000026882	palm1a	11	14199802	14267855	36.49	protein_coding	1	paralemmin 1a [Source:ZFIN;Acc:ZDB-GENE-050417-409]
3.60208e-16	1.86973	0.742	0.389	6.64403e-12	5	arl6ip5b	1.86973	2.69745	37.1311	ENSDARG00000016238	arl6ip5b	23	4253957	4259712	40.25	protein_coding	1	ADP-ribosylation factor-like 6 interacting protein 5b [Source:ZFIN;Acc:ZDB-GENE-040718-223]
4.25998e-16	1.89148	0.548	0.069	7.85754e-12	5	zgc:63972	1.89148	2.72884	36.8891	ENSDARG00000054288	zgc:63972	5	33940215	33959868	34.83	protein_coding	-1	zgc:63972 [Source:ZFIN;Acc:ZDB-GENE-040426-1320]
4.71805e-16	1.43444	0.968	0.635	8.70245e-12	5	actb1	1.43444	2.06947	36.7417	ENSDARG00000037746	actb1	1	8649099	8653385	42.52	protein_coding	-1	actin, beta 1 [Source:ZFIN;Acc:ZDB-GENE-000329-1]
8.72966e-16	1.31834	0.968	0.766	1.61019e-11	5	mt-atp8	1.31834	1.90196	35.854	ENSDARG00000063910	mt-atp8	MT	8894	9058	33.33	protein_coding	1	ATP synthase 8, mitochondrial [Source:ZFIN;Acc:ZDB-GENE-011205-19]
2.27185e-15	2.07012	0.548	0.076	4.19043e-11	5	si:dkey-56m19.5	2.07012	2.98655	34.4741	ENSDARG00000068432	si:dkey-56m19.5	7	44713135	44717498	42.46	protein_coding	1	si:dkey-56m19.5 [Source:ZFIN;Acc:ZDB-GENE-030131-226]
3.80363e-15	1.80112	0.452	0.061	7.01579e-11	5	si:dkey-225f23.4	1.80112	2.59846	33.7306	ENSDARG00000102520	si:dkey-225f23.4	2	19152372	19181569	34.37	antisense	-1	si:dkey-225f23.4 [Source:NCBI gene;Acc:100005326]
4.66653e-15	2.04999	0.581	0.137	8.60741e-11	5	arpc5lb	2.04999	2.9575	33.4356	ENSDARG00000035433	arpc5lb	5	32060881	32074637	36.43	protein_coding	-1	actin related protein 2/3 complex, subunit 5-like, b [Source:ZFIN;Acc:ZDB-GENE-060531-161]
5.75629e-15	1.64509	0.355	0.202	1.06175e-10	5	snai1a	1.64509	2.37337	33.1328	ENSDARG00000056995	snai1a	11	25251495	25257595	36.45	protein_coding	-1	snail family zinc finger 1a [Source:ZFIN;Acc:ZDB-GENE-990415-255]
6.67477e-15	1.03996	0.452	0.026	1.23116e-10	5	vim	1.03996	1.50034	32.9193	ENSDARG00000010008	vim	24	32176155	32192681	31.07	protein_coding	1	vimentin [Source:ZFIN;Acc:ZDB-GENE-011212-3]
1.05644e-14	1.35598	0.677	0.147	1.94861e-10	5	krt8	1.35598	1.95626	32.2568	ENSDARG00000058358	krt8	23	10249626	10254288	43.13	protein_coding	-1	keratin 8 [Source:ZFIN;Acc:ZDB-GENE-030411-5]
2.77055e-14	1.36228	0.548	0.055	5.11028e-10	5	cd248a	1.36228	1.96536	30.8659	ENSDARG00000103713	cd248a	7	18364176	18367267	45.5	protein_coding	1	CD248 molecule, endosialin a [Source:ZFIN;Acc:ZDB-GENE-030131-2084]
3.03729e-14	1.24844	0.645	0.099	5.60228e-10	5	plecb	1.24844	1.80112	30.7333	ENSDARG00000021987	plecb	16	5251768	5497474	36.55	protein_coding	1	plectin b [Source:ZFIN;Acc:ZDB-GENE-100917-2]
7.71885e-14	1.56193	0.452	0.052	1.42374e-09	5	dlx5a	1.56193	2.25339	29.3877	ENSDARG00000042296	dlx5a	19	41470216	41472228	39.2	protein_coding	-1	distal-less homeobox 5a [Source:ZFIN;Acc:ZDB-GENE-990415-49]
1.09686e-13	2.30868	0.355	0.082	2.02316e-09	5	thy1	2.30868	3.33073	28.8807	ENSDARG00000035018	thy1	5	29794058	29803293	43.47	protein_coding	1	Thy-1 cell surface antigen [Source:ZFIN;Acc:ZDB-GENE-030131-8561]
1.94996e-13	1.67739	0.613	0.115	3.5967e-09	5	abracl	1.67739	2.41997	28.0507	ENSDARG00000042876	abracl	20	36806398	36818195	33.58	protein_coding	1	ABRA C-terminal like [Source:ZFIN;Acc:ZDB-GENE-030131-8594]
4.3818e-13	1.48892	0.774	0.388	8.08222e-09	5	dbi	1.48892	2.14806	26.8826	ENSDARG00000026369	dbi	9	907459	914886	38.62	protein_coding	1	diazepam binding inhibitor (GABA receptor modulator, acyl-CoA binding protein) [Source:ZFIN;Acc:ZDB-GENE-040426-1861]
8.02814e-13	1.65961	0.742	0.283	1.48079e-08	5	zgc:165573	1.65961	2.39431	26.0091	ENSDARG00000102482	zgc:165573	21	32021272	32036597	36.72	protein_coding	-1	zgc:165573 [Source:ZFIN;Acc:ZDB-GENE-070615-27]
8.54821e-13	1.49218	0.548	0.078	1.57672e-08	5	aplp1	1.49218	2.15276	25.9185	ENSDARG00000098368	aplp1	15	37105986	37231035	34.7	protein_coding	1	amyloid beta (A4) precursor-like protein 1 [Source:ZFIN;Acc:ZDB-GENE-040319-1]
1.01719e-12	1.84243	0.387	0.053	1.87621e-08	5	pcbp4	1.84243	2.65806	25.6676	ENSDARG00000024276	pcbp4	22	32289567	32507966	38.15	protein_coding	-1	poly(rC) binding protein 4 [Source:ZFIN;Acc:ZDB-GENE-040426-2122]
1.2755e-12	1.6361	0.387	0.055	2.35266e-08	5	cyp4t8	1.6361	2.3604	25.3411	ENSDARG00000004964	cyp4t8	16	4615661	4640578	39.62	protein_coding	-1	cytochrome P450, family 4, subfamily T, polypeptide 8 [Source:ZFIN;Acc:ZDB-GENE-031219-3]
1.94406e-12	0.481074	0.355	0.006	3.58581e-08	5	cyp2k21	0.481074	0.694043	24.7331	ENSDARG00000105151	cyp2k21	3	12744083	12749198	41.63	protein_coding	1	cytochrome P450, family 2, subfamily k, polypeptide 21 [Source:ZFIN;Acc:ZDB-GENE-091113-17]
2.04696e-12	1.46079	0.774	0.26	3.77561e-08	5	elovl1b	1.46079	2.10747	24.6587	ENSDARG00000103735	elovl1b	11	13094179	13152524	34.78	protein_coding	-1	ELOVL fatty acid elongase 1b [Source:ZFIN;Acc:ZDB-GENE-040426-2755]
5.29962e-12	1.56966	1	0.863	9.77515e-08	5	pfn2	1.56966	2.26455	23.2863	ENSDARG00000003952	pfn2	22	35179575	35194243	35.09	protein_coding	-1	profilin 2 [Source:ZFIN;Acc:ZDB-GENE-040115-4]
5.48253e-12	1.15414	0.516	0.076	1.01125e-07	5	FP017215.1	1.15414	1.66507	23.2374	ENSDARG00000097714	FP017215.1	3	62432901	62445887	39.07	lincRNA	1
6.14727e-12	0.85962	0.871	0.294	1.13386e-07	5	cfl1	0.85962	1.24017	23.0722	ENSDARG00000021124	cfl1	14	30795559	30801555	39.52	protein_coding	1	cofilin 1 [Source:ZFIN;Acc:ZDB-GENE-030131-215]
6.43004e-12	0.681997	0.387	0.018	1.18602e-07	5	si:dkeyp-66d1.7	0.681997	0.983913	23.0074	ENSDARG00000038709	si:dkeyp-66d1.7	2	37750016	37755128	39.8	protein_coding	1	si:dkeyp-66d1.7 [Source:ZFIN;Acc:ZDB-GENE-070912-662]
7.37674e-12	1.11181	0.742	0.176	1.36064e-07	5	rab5aa	1.11181	1.60401	22.8092	ENSDARG00000018602	rab5aa	19	20708460	20722368	35.33	protein_coding	1	RAB5A, member RAS oncogene family, a [Source:ZFIN;Acc:ZDB-GENE-030131-139]
1.28054e-11	1.19836	1	0.724	2.36195e-07	5	ppiaa	1.19836	1.72887	22.0135	ENSDARG00000009212	ppiaa	8	45754871	45760087	40.2	protein_coding	-1	peptidylprolyl isomerase Aa (cyclophilin A) [Source:ZFIN;Acc:ZDB-GENE-030131-8556]
2.17597e-11	1.43694	0.581	0.176	4.01358e-07	5	sccpdhb	1.43694	2.07307	21.2486	ENSDARG00000024564	sccpdhb	20	34967410	34985555	34.04	protein_coding	-1	saccharopine dehydrogenase b [Source:ZFIN;Acc:ZDB-GENE-041010-211]
2.25412e-11	1.8904	0.29	0.082	4.15772e-07	5	hspb11	1.8904	2.72727	21.1977	ENSDARG00000002204	hspb11	21	20383837	20384878	44.15	protein_coding	1	heat shock protein, alpha-crystallin-related, b11 [Source:ZFIN;Acc:ZDB-GENE-030131-5148]
2.34336e-11	1.83733	0.677	0.2	4.32232e-07	5	si:ch73-335l21.4	1.83733	2.6507	21.1417	ENSDARG00000091234	si:ch73-335l21.4	7	20239915	20241413	40.83	protein_coding	-1	si:ch73-335l21.4 [Source:ZFIN;Acc:ZDB-GENE-160728-105]
3.54905e-11	1.23814	0.968	0.682	6.54621e-07	5	tubb4b	1.23814	1.78626	20.5428	ENSDARG00000002344	tubb4b	14	5861435	5865146	42.46	protein_coding	1	tubulin, beta 4B class IVb [Source:ZFIN;Acc:ZDB-GENE-030131-8625]
5.27221e-11	1.7432	0.419	0.086	9.7246e-07	5	atic	1.7432	2.51491	19.9719	ENSDARG00000016706	atic	1	5437390	5504130	34.72	protein_coding	1	5-aminoimidazole-4-carboxamide ribonucleotide formyltransferase/IMP cyclohydrolase [Source:ZFIN;Acc:ZDB-GENE-011212-4]
5.36726e-11	1.78655	0.484	0.129	9.8999e-07	5	rtn3	1.78655	2.57745	19.9461	ENSDARG00000091348	rtn3	7	17716601	17757529	35.9	protein_coding	1	reticulon 3 [Source:ZFIN;Acc:ZDB-GENE-030710-5]
6.31653e-11	1.85203	0.581	0.165	1.16508e-06	5	tmem189	1.85203	2.67192	19.7111	ENSDARG00000042732	tmem189	8	28452738	28466870	35.4	protein_coding	1	transmembrane protein 189 [Source:ZFIN;Acc:ZDB-GENE-041010-150]
6.43852e-11	1.46821	0.71	0.393	1.18758e-06	5	cst14a.2	1.46821	2.11818	19.6835	ENSDARG00000045352	cst14a.2	24	20920563	20921714	36.2	protein_coding	1	cystatin 14a, tandem duplicate 2 [Source:ZFIN;Acc:ZDB-GENE-040426-1065]
8.36805e-11	1.32149	0.323	0.057	1.54349e-06	5	capn2b	1.32149	1.90651	19.3054	ENSDARG00000055592	capn2b	22	26328063	26353916	38.81	protein_coding	-1	calpain 2, (m/II) large subunit b [Source:ZFIN;Acc:ZDB-GENE-050522-84]
8.73558e-11	1.21709	0.839	0.321	1.61128e-06	5	jpt1b	1.21709	1.75589	19.2434	ENSDARG00000099312	jpt1b	3	6380160	6417328	36.26	protein_coding	-1	Jupiter microtubule associated homolog 1b [Source:ZFIN;Acc:ZDB-GENE-030131-2784]
1.17611e-10	1.43923	0.419	0.06	2.16934e-06	5	mafa	1.43923	2.07637	18.8143	ENSDARG00000015890	mafa	18	29402623	29413756	34.6	protein_coding	1	v-maf avian musculoaponeurotic fibrosarcoma oncogene homolog a (paralog a) [Source:ZFIN;Acc:ZDB-GENE-010605-2]
2.39412e-10	1.2481	0.355	0.023	4.41595e-06	5	alx4a	1.2481	1.80063	17.7888	ENSDARG00000088332	alx4a	7	26893688	26924903	36.6	protein_coding	-1	ALX homeobox 4a [Source:ZFIN;Acc:ZDB-GENE-070712-3]
2.48663e-10	1.28699	1	0.982	4.58658e-06	5	cst3	1.28699	1.85674	17.7341	ENSDARG00000007795	cst3	13	33675556	33683913	34.27	protein_coding	-1	cystatin C (amyloid angiopathy and cerebral hemorrhage) [Source:ZFIN;Acc:ZDB-GENE-030131-373]
2.53993e-10	1.52583	0.806	0.325	4.68489e-06	5	pdcd6	1.52583	2.20131	17.7036	ENSDARG00000005220	pdcd6	24	12629649	12689571	39.01	protein_coding	-1	programmed cell death 6 [Source:ZFIN;Acc:ZDB-GENE-040426-1307]
2.63439e-10	1.26507	0.548	0.145	4.85914e-06	5	rcl1	1.26507	1.82512	17.6509	ENSDARG00000038312	rcl1	5	1833741	1869982	37.72	protein_coding	-1	RNA terminal phosphate cyclase-like 1 [Source:ZFIN;Acc:ZDB-GENE-040930-11]
3.54511e-10	1.46101	0.742	0.291	6.53895e-06	5	atp2b2	1.46101	2.1078	17.2225	ENSDARG00000044902	atp2b2	11	22920587	23080970	36.95	protein_coding	-1	ATPase plasma membrane Ca2+ transporting 2 [Source:ZFIN;Acc:ZDB-GENE-061016-1]
4.29231e-10	1.04125	0.645	0.199	7.91717e-06	5	coro1ca	1.04125	1.50221	16.9466	ENSDARG00000035598	coro1ca	5	20319519	20419863	35.53	protein_coding	1	coronin, actin binding protein, 1Ca [Source:ZFIN;Acc:ZDB-GENE-030114-6]
5.12132e-10	1.65507	0.355	0.04	9.44627e-06	5	gsna	1.65507	2.38776	16.6918	ENSDARG00000011459	gsna	21	17572421	17603218	35.58	protein_coding	-1	gelsolin a [Source:ZFIN;Acc:ZDB-GENE-030131-9653]
1.13628e-09	0.990373	0.355	0.026	2.09586e-05	5	ppp1r14aa	0.990373	1.42881	15.5421	ENSDARG00000011239	ppp1r14aa	5	36730726	36739509	35.84	protein_coding	1	protein phosphatase 1, regulatory (inhibitor) subunit 14Aa [Source:ZFIN;Acc:ZDB-GENE-050417-413]
1.20887e-09	1.05675	0.968	0.805	2.22976e-05	5	hspb1	1.05675	1.52457	15.4527	ENSDARG00000041065	hspb1	5	3568016	3584815	32.1	protein_coding	-1	heat shock protein, alpha-crystallin-related, 1 [Source:ZFIN;Acc:ZDB-GENE-030326-4]
1.71118e-09	0.980173	0.323	0.023	3.15627e-05	5	alx1	0.980173	1.41409	14.9514	ENSDARG00000062824	alx1	18	16246806	16254746	32.96	protein_coding	1	ALX homeobox 1 [Source:ZFIN;Acc:ZDB-GENE-050419-191]
1.80624e-09	0.86582	0.677	0.189	3.33161e-05	5	syngr2b	0.86582	1.24911	14.8734	ENSDARG00000104470	syngr2b	11	45159353	45171208	36.92	protein_coding	-1	synaptogyrin 2b [Source:ZFIN;Acc:ZDB-GENE-070424-19]
1.81108e-09	0.708742	0.355	0.032	3.34054e-05	5	slc29a1a	0.708742	1.0225	14.8696	ENSDARG00000101289	slc29a1a	13	46830736	46917098	36.56	protein_coding	-1	solute carrier family 29 (equilibrative nucleoside transporter), member 1a [Source:ZFIN;Acc:ZDB-GENE-050913-138]
1.82054e-09	1.85621	0.29	0.089	3.35799e-05	5	hprt1l	1.85621	2.67795	14.862	ENSDARG00000014866	hprt1l	25	37073189	37084032	35.69	protein_coding	-1	hypoxanthine phosphoribosyltransferase 1, like [Source:ZFIN;Acc:ZDB-GENE-040625-17]
2.84868e-09	1.12257	0.839	0.468	5.25439e-05	5	dynlrb1.1	1.12257	1.61952	14.2161	ENSDARG00000021582	dynlrb1	11	26604224	26608636	37.16	protein_coding	1	dynein, light chain, roadblock-type 1 [Source:ZFIN;Acc:ZDB-GENE-040426-989]
3.67823e-09	0.964163	0.484	0.087	6.78449e-05	5	si:zfos-943e10.1	0.964163	1.39099	13.8474	ENSDARG00000103522	si:zfos-943e10.1	22	3262413	3299355	31.9	protein_coding	-1	si:zfos-943e10.1 [Source:ZFIN;Acc:ZDB-GENE-030131-5694]
4.09524e-09	0.668919	0.387	0.034	7.55367e-05	5	rab34b	0.668919	0.965046	13.6925	ENSDARG00000010977	rab34b	21	26062452	26071773	33.1	protein_coding	-1	RAB34, member RAS oncogene family b [Source:ZFIN;Acc:ZDB-GENE-091118-61]
5.27088e-09	1.05411	0.29	0.015	9.72213e-05	5	CR318624.2	1.05411	1.52076	13.3284	ENSDARG00000113438	CR318624.2	24	9003998	9016244	33.08	protein_coding	1	ADP-ribosyl cyclase/cyclic ADP-ribose hydrolase 1-like [Source:NCBI gene;Acc:101886891]
5.46616e-09	1.28337	0.419	0.116	0.000100823	5	rac1a	1.28337	1.85151	13.2759	ENSDARG00000074849	rac1a	12	10464897	10476448	35.6	protein_coding	-1	Rac family small GTPase 1a [Source:ZFIN;Acc:ZDB-GENE-030131-5415]
5.96949e-09	1.16924	0.71	0.252	0.000110107	5	ckbb	1.16924	1.68686	13.1488	ENSDARG00000043257	ckbb	20	20816747	20821789	40.29	protein_coding	-1	creatine kinase, brain b [Source:ZFIN;Acc:ZDB-GENE-020103-2]
6.01533e-09	1.53361	0.29	0.053	0.000110953	5	zgc:162171	1.53361	2.21254	13.1378	ENSDARG00000036499	zgc:162171	7	23865336	23873173	35.75	protein_coding	-1	zgc:162171 [Source:ZFIN;Acc:ZDB-GENE-070424-24]
6.59961e-09	0.556371	0.387	0.032	0.00012173	5	myo5aa	0.556371	0.802674	13.004	ENSDARG00000061635	myo5aa	18	38900092	39042201	34.97	protein_coding	1	myosin VAa [Source:ZFIN;Acc:ZDB-GENE-041027-2]
6.66064e-09	1.05776	0.387	0.057	0.000122856	5	gm2a	1.05776	1.52602	12.9907	ENSDARG00000088439	gm2a	14	26224541	26227970	34.66	protein_coding	1	GM2 ganglioside activator [Source:ZFIN;Acc:ZDB-GENE-050417-373]
6.85277e-09	1.66127	0.29	0.044	0.000126399	5	cd59	1.66127	2.39671	12.9497	ENSDARG00000090615	cd59	7	38695719	38698664	33.88	protein_coding	-1	CD59 molecule (CD59 blood group) [Source:ZFIN;Acc:ZDB-GENE-030131-7871]
7.76144e-09	1.38506	0.742	0.315	0.00014316	5	sptan1	1.38506	1.99822	12.7701	ENSDARG00000019231	sptan1	21	13150937	13217905	36.16	protein_coding	1	spectrin alpha, non-erythrocytic 1 [Source:ZFIN;Acc:ZDB-GENE-051113-60]
8.61754e-09	1.19818	0.774	0.357	0.00015895	5	rab1ab	1.19818	1.7286	12.6191	ENSDARG00000029663	rab1ab	13	24402406	24411961	32.96	protein_coding	1	RAB1A, member RAS oncogene family b [Source:ZFIN;Acc:ZDB-GENE-030616-564]
9.61619e-09	1.51255	0.387	0.053	0.000177371	5	si:rp71-19m20.1	1.51255	2.18215	12.4609	ENSDARG00000089828	si:rp71-19m20.1	12	11352630	11371291	34.34	protein_coding	1	si:rp71-19m20.1 [Source:ZFIN;Acc:ZDB-GENE-030131-3509]
1.30046e-08	1.37244	0.548	0.15	0.00023987	5	ormdl1	1.37244	1.98001	12.0255	ENSDARG00000014333	ormdl1	9	41024973	41034174	35.43	protein_coding	1	ORMDL sphingolipid biosynthesis regulator 1 [Source:ZFIN;Acc:ZDB-GENE-030616-529]
1.42402e-08	1.09656	0.29	0.018	0.000262661	5	sptlc2a	1.09656	1.582	11.8945	ENSDARG00000018976	sptlc2a	17	17804727	17856118	34.97	protein_coding	1	serine palmitoyltransferase, long chain base subunit 2a [Source:ZFIN;Acc:ZDB-GENE-050522-23]
1.46525e-08	1.30543	1	0.997	0.000270265	5	calm2b	1.30543	1.88333	11.8533	ENSDARG00000015050	calm2b	12	24952902	24958792	37.62	protein_coding	1	calmodulin 2b, (phosphorylase kinase, delta) [Source:ZFIN;Acc:ZDB-GENE-020415-2]
1.51364e-08	1.57601	0.419	0.06	0.00027919	5	gal3st4	1.57601	2.27371	11.8065	ENSDARG00000079712	gal3st4	7	26393751	26408472	37.19	protein_coding	-1	galactose-3-O-sulfotransferase 4 [Source:ZFIN;Acc:ZDB-GENE-080408-1]
1.82636e-08	0.782381	0.387	0.042	0.000336873	5	tuba1b	0.782381	1.12874	11.5355	ENSDARG00000045367	tuba1b	23	35713557	35716519	42.09	protein_coding	1	tubulin, alpha 1b [Source:ZFIN;Acc:ZDB-GENE-030822-1]
2.04613e-08	0.966944	0.323	0.034	0.000377409	5	pgm2	0.966944	1.395	11.3716	ENSDARG00000018178	pgm2	1	18779168	18803919	36.45	protein_coding	-1	phosphoglucomutase 2 [Source:ZFIN;Acc:ZDB-GENE-040426-2218]
2.09607e-08	0.856184	0.29	0.015	0.000386619	5	s100b	0.856184	1.23521	11.3368	ENSDARG00000057598	s100b	22	13846130	13857729	31.11	protein_coding	-1	S100 calcium binding protein, beta (neural) [Source:ZFIN;Acc:ZDB-GENE-040718-290]
2.18084e-08	1.34019	0.387	0.071	0.000402256	5	paics	1.34019	1.93349	11.2796	ENSDARG00000033539	paics	20	25618114	25631256	36.06	protein_coding	-1	phosphoribosylaminoimidazole carboxylase, phosphoribosylaminoimidazole succinocarboxamide synthetase [Source:ZFIN;Acc:ZDB-GENE-030131-9762]
2.22529e-08	1.32938	0.323	0.031	0.000410455	5	spns3	1.32938	1.91789	11.2505	ENSDARG00000035459	spns3	5	30956981	30984271	32.67	protein_coding	-1	spinster homolog 3 (Drosophila) [Source:ZFIN;Acc:ZDB-GENE-060531-7]
2.42631e-08	0.860617	0.323	0.039	0.000447534	5	gpr143	0.860617	1.24161	11.1257	ENSDARG00000034572	gpr143	9	55056310	55090829	40.58	protein_coding	1	G protein-coupled receptor 143 [Source:ZFIN;Acc:ZDB-GENE-040426-1476]
2.58021e-08	0.881786	0.419	0.076	0.000475919	5	zbtb16a	0.881786	1.27215	11.037	ENSDARG00000007184	zbtb16a	21	23159385	23331619	37.23	protein_coding	-1	zinc finger and BTB domain containing 16a [Source:ZFIN;Acc:ZDB-GENE-030131-1989]
3.08329e-08	1.28022	0.774	0.401	0.000568713	5	ctsd	1.28022	1.84696	10.78	ENSDARG00000057698	ctsd	18	16133595	16146081	33.15	protein_coding	1	cathepsin D [Source:ZFIN;Acc:ZDB-GENE-010131-8]
3.45568e-08	0.989809	0.323	0.026	0.000637401	5	mlpha	0.989809	1.42799	10.6155	ENSDARG00000070991	mlpha	6	15604759	15641686	37.94	protein_coding	-1	melanophilin a [Source:ZFIN;Acc:ZDB-GENE-050208-724]
4.04244e-08	1.18296	0.323	0.073	0.000745627	5	cnn2	1.18296	1.70665	10.3893	ENSDARG00000035858	cnn2	2	24548249	24554432	34.62	protein_coding	-1	calponin 2 [Source:ZFIN;Acc:ZDB-GENE-030131-542]
4.62086e-08	1.16312	0.774	0.409	0.000852317	5	arpc3	1.16312	1.67802	10.1963	ENSDARG00000057882	arpc3	21	17024002	17029464	33.13	protein_coding	1	actin related protein 2/3 complex, subunit 3 [Source:ZFIN;Acc:ZDB-GENE-040625-107]
4.65045e-08	1.08745	0.323	0.05	0.000857776	5	ablim1b	1.08745	1.56886	10.1871	ENSDARG00000045064	ablim1b	12	30046320	30220346	35.65	protein_coding	1	actin binding LIM protein 1b [Source:ZFIN;Acc:ZDB-GENE-050327-91]
4.82826e-08	1.29996	0.29	0.032	0.000890573	5	rab38c	1.29996	1.87545	10.133	ENSDARG00000074719	rab38c	21	30549512	30560490	37.74	protein_coding	1	RAB38c, member of RAS oncogene family [Source:ZFIN;Acc:ZDB-GENE-091118-91]
5.75285e-08	1.26298	0.29	0.044	0.00106111	5	alx4b	1.26298	1.82209	9.88021	ENSDARG00000074442	alx4b	18	38321039	38364462	35.18	protein_coding	1	ALX homeobox 4b [Source:ZFIN;Acc:ZDB-GENE-050208-140]
6.23537e-08	1.33389	0.581	0.208	0.00115011	5	atp6v0ca	1.33389	1.9244	9.76401	ENSDARG00000057853	atp6v0ca	3	16044680	16055463	34.56	protein_coding	-1	ATPase H+ transporting V0 subunit ca [Source:ZFIN;Acc:ZDB-GENE-020419-23]
6.56117e-08	1.09974	0.323	0.034	0.00121021	5	znf503	1.09974	1.58659	9.69053	ENSDARG00000018492	znf503	13	17468161	17471044	48.34	protein_coding	1	zinc finger protein 503 [Source:ZFIN;Acc:ZDB-GENE-031113-5]
7.32374e-08	1.35617	0.29	0.026	0.00135086	5	tmem179b	1.35617	1.95654	9.5319	ENSDARG00000069495	tmem179b	21	25664393	25669820	35.3	protein_coding	-1	transmembrane protein 179B [Source:ZFIN;Acc:ZDB-GENE-091204-145]
8.99913e-08	1.44491	0.548	0.155	0.00165989	5	id2a	1.44491	2.08456	9.2347	ENSDARG00000055283	id2a	17	34805897	34808165	39	protein_coding	1	inhibitor of DNA binding 2a [Source:ZFIN;Acc:ZDB-GENE-020910-1]
1.11998e-07	1.19307	0.742	0.309	0.00206581	5	ctsla	1.19307	1.72123	8.91908	ENSDARG00000007836	ctsla	5	44804791	44810920	35.29	protein_coding	1	cathepsin La [Source:ZFIN;Acc:ZDB-GENE-030131-106]
1.16043e-07	1.04304	0.613	0.341	0.00214042	5	anxa11a	1.04304	1.50479	8.86789	ENSDARG00000077383	anxa11a	13	16279890	16326598	34.28	protein_coding	1	annexin A11a [Source:ZFIN;Acc:ZDB-GENE-030707-4]
1.19305e-07	1.25305	0.355	0.045	0.00220057	5	mfsd8	1.25305	1.80777	8.82791	ENSDARG00000103235	mfsd8	12	22628704	22645215	34.81	protein_coding	1	major facilitator superfamily domain containing 8 [Source:ZFIN;Acc:ZDB-GENE-060818-29]
1.24226e-07	0.893254	0.419	0.063	0.00229135	5	msna	0.893254	1.28869	8.76959	ENSDARG00000058128	msna	5	22133153	22174037	35.05	protein_coding	1	moesin a [Source:ZFIN;Acc:ZDB-GENE-021211-2]
1.64483e-07	1.54148	0.548	0.263	0.00303388	5	vamp3	1.54148	2.22388	8.36462	ENSDARG00000070161	vamp3	11	39928828	39956925	36.33	protein_coding	1	vesicle-associated membrane protein 3 (cellubrevin) [Source:ZFIN;Acc:ZDB-GENE-040625-45]
1.67021e-07	1.61661	0.323	0.06	0.00308071	5	zgc:110699	1.61661	2.33227	8.34252	ENSDARG00000017474	zgc:110699	7	38811800	38822387	34.78	protein_coding	1	zgc:110699 [Source:ZFIN;Acc:ZDB-GENE-050522-487]
1.76303e-07	0.632342	0.355	0.04	0.00325192	5	aqr	0.632342	0.912276	8.26449	ENSDARG00000016775	aqr	17	51020114	51121525	37.75	protein_coding	-1	aquarius intron-binding spliceosomal factor [Source:ZFIN;Acc:ZDB-GENE-040426-1189]
2.13898e-07	0.816805	0.677	0.32	0.00394535	5	arpc1a	0.816805	1.1784	7.98563	ENSDARG00000008383	arpc1a	3	40796110	40804455	37.55	protein_coding	1	actin related protein 2/3 complex, subunit 1A [Source:ZFIN;Acc:ZDB-GENE-040116-1]
2.49828e-07	0.92045	0.29	0.023	0.00460807	5	elovl7a	0.92045	1.32793	7.76162	ENSDARG00000069279	elovl7a	8	16758304	16769798	33.69	protein_coding	1	ELOVL fatty acid elongase 7a [Source:ZFIN;Acc:ZDB-GENE-030131-6149]
2.50822e-07	1.209	0.71	0.378	0.0046264	5	CU694197.1	1.209	1.74421	7.75589	ENSDARG00000098378	CU694197.1	7	73924257	73942078	36.63	lincRNA	1
2.65802e-07	1.23589	0.355	0.048	0.00490271	5	shmt1	1.23589	1.78301	7.6722	ENSDARG00000052816	shmt1	3	40260929	40276071	36.07	protein_coding	-1	serine hydroxymethyltransferase 1 (soluble) [Source:ZFIN;Acc:ZDB-GENE-040426-1558]
2.79195e-07	1.36823	0.29	0.032	0.00514976	5	rhbdl3	1.36823	1.97394	7.60128	ENSDARG00000105190	rhbdl3	6	18623492	18698669	37.82	protein_coding	-1	rhomboid, veinlet-like 3 (Drosophila) [Source:ZFIN;Acc:ZDB-GENE-050417-2]
3.08222e-07	1.1591	0.613	0.189	0.00568516	5	sdcbp2	1.1591	1.67222	7.45858	ENSDARG00000012513	sdcbp2	23	16648621	16682186	34.33	protein_coding	-1	syndecan binding protein (syntenin) 2 [Source:ZFIN;Acc:ZDB-GENE-030131-3727]
3.29371e-07	1.28768	0.548	0.321	0.00607525	5	si:ch211-137a8.4	1.28768	1.85773	7.36284	ENSDARG00000078748	si:ch211-137a8.4	15	29085955	29091807	43.45	protein_coding	1	si:ch211-137a8.4 [Source:ZFIN;Acc:ZDB-GENE-030131-3742]
3.66557e-07	0.861471	0.774	0.318	0.00676114	5	mtpn	0.861471	1.24284	7.20852	ENSDARG00000104018	mtpn	4	1054708	1068155	34.73	protein_coding	-1	myotrophin [Source:ZFIN;Acc:ZDB-GENE-040426-2166]
3.69069e-07	1.25454	0.29	0.037	0.00680748	5	aldh1a3	1.25454	1.80992	7.19866	ENSDARG00000076933	aldh1a3	7	9721385	9803154	35.56	protein_coding	-1	aldehyde dehydrogenase 1 family, member A3 [Source:ZFIN;Acc:ZDB-GENE-061128-2]
5.35456e-07	1.38369	0.387	0.102	0.00987648	5	trip10a	1.38369	1.99624	6.66179	ENSDARG00000005679	trip10a	3	54431093	54500354	37.01	protein_coding	-1	thyroid hormone receptor interactor 10a [Source:ZFIN;Acc:ZDB-GENE-041114-105]
8.27462e-07	1.29794	0.355	0.086	0.0152625	5	hdlbpa	1.29794	1.87252	6.03386	ENSDARG00000009830	hdlbpa	6	26874839	26895750	38.45	protein_coding	-1	high density lipoprotein binding protein a [Source:ZFIN;Acc:ZDB-GENE-030131-2032]
1.0279e-06	0.837757	0.323	0.048	0.0189597	5	cdc42bpb	0.837757	1.20863	5.72092	ENSDARG00000019383	cdc42bpb	20	18391860	18536474	36.31	protein_coding	-1	CDC42 binding protein kinase beta (DMPK-like) [Source:ZFIN;Acc:ZDB-GENE-030131-3647]
1.04257e-06	1.10347	0.355	0.09	0.0192303	5	myof	1.10347	1.59197	5.70048	ENSDARG00000006112	myof	12	10517473	10567188	33.96	protein_coding	-1	myoferlin [Source:ZFIN;Acc:ZDB-GENE-040426-1138]
1.11644e-06	0.726074	1	0.958	0.0205927	5	slc25a5	0.726074	1.0475	5.60172	ENSDARG00000092553	slc25a5	14	32881625	32884138	44.15	protein_coding	-1	solute carrier family 25 (mitochondrial carrier; adenine nucleotide translocator), member 5 [Source:ZFIN;Acc:ZDB-GENE-020419-9]
1.2432e-06	0.779153	1	0.842	0.0229308	5	TXN	0.779153	1.12408	5.44657	ENSDARG00000031435	TXN	1	40263671	40270561	33.86	protein_coding	1	zgc:56493 [Source:ZFIN;Acc:ZDB-GENE-030131-8581]
1.44983e-06	0.692856	0.871	0.504	0.0267421	5	capza1b	0.692856	0.999581	5.22474	ENSDARG00000056090	capza1b	8	27807266	27827660	36.14	protein_coding	1	capping actin protein of muscle Z-line subunit alpha 1b [Source:ZFIN;Acc:ZDB-GENE-031002-24]
1.50972e-06	0.663361	1	1	0.0278468	5	mt-cyb	0.663361	0.957028	5.16634	ENSDARG00000063924	mt-cyb	MT	15308	16448	39.09	protein_coding	1	cytochrome b, mitochondrial [Source:ZFIN;Acc:ZDB-GENE-011205-17]
1.55964e-06	0.738691	1	0.9	0.0287676	5	mt-nd4	0.738691	1.06571	5.11941	ENSDARG00000063917	mt-nd4	MT	11299	12679	38.38	protein_coding	1	NADH dehydrogenase 4, mitochondrial [Source:ZFIN;Acc:ZDB-GENE-011205-10]
1.69398e-06	0.864274	0.323	0.048	0.0312455	5	hadhaa	0.864274	1.24688	5.00021	ENSDARG00000057128	hadhaa	20	47953047	47984895	36.34	protein_coding	1	hydroxyacyl-CoA dehydrogenase trifunctional multienzyme complex subunit alpha a [Source:ZFIN;Acc:ZDB-GENE-031222-5]
1.75529e-06	1.26462	0.677	0.388	0.0323762	5	zgc:153867	1.26462	1.82447	4.94892	ENSDARG00000033738	zgc:153867	23	28374458	28388513	36.63	protein_coding	1	zgc:153867 [Source:ZFIN;Acc:ZDB-GENE-030131-9170]
1.81829e-06	1.26677	0.29	0.057	0.0335384	5	plpp3	1.26677	1.82757	4.89804	ENSDARG00000059933	plpp3	20	7964356	8024582	37.62	protein_coding	-1	phospholipid phosphatase 3 [Source:ZFIN;Acc:ZDB-GENE-060526-241]
1.82654e-06	1.09778	0.548	0.363	0.0336905	5	ptp4a1	1.09778	1.58376	4.89151	ENSDARG00000006242	ptp4a1	11	11267493	11274919	33.74	protein_coding	1	protein tyrosine phosphatase type IVA, member 1 [Source:ZFIN;Acc:ZDB-GENE-041121-11]
2.09802e-06	0.927148	0.548	0.158	0.0386979	5	ndrg3b	0.927148	1.33759	4.6916	ENSDARG00000010052	ndrg3b	23	14829468	14990921	37.22	protein_coding	-1	ndrg family member 3b [Source:ZFIN;Acc:ZDB-GENE-030131-5606]
2.10364e-06	0.586483	0.323	0.052	0.0388016	5	plpp1a	0.586483	0.846116	4.68774	ENSDARG00000053381	plpp1a	10	8265972	8295342	37.61	protein_coding	-1	phospholipid phosphatase 1a [Source:ZFIN;Acc:ZDB-GENE-080225-26]
2.15891e-06	1.08766	0.258	0.024	0.0398211	5	cyp2ad3	1.08766	1.56916	4.65032	ENSDARG00000022650	cyp2ad3	20	25548425	25551676	36.22	protein_coding	-1	cytochrome P450, family 2, subfamily AD, polypeptide 3 [Source:ZFIN;Acc:ZDB-GENE-041001-156]
2.23455e-06	0.700059	0.355	0.074	0.0412163	5	twsg1a	0.700059	1.00997	4.60064	ENSDARG00000104244	twsg1a	2	54798689	54834764	37.21	protein_coding	1	twisted gastrulation BMP signaling modulator 1a [Source:ZFIN;Acc:ZDB-GENE-010509-2]
2.30967e-06	0.452757	0.387	0.06	0.0426018	5	si:dkey-19e4.5	0.452757	0.65319	4.55294	ENSDARG00000089886	si:dkey-19e4.5	6	21861087	21873266	33.45	protein_coding	-1	si:dkey-19e4.5 [Source:ZFIN;Acc:ZDB-GENE-030131-1852]
2.34141e-06	-2.98305	0.903	0.979	0.0431872	5	ndufa4l2a	-2.98305	-4.30363	-4.53325	ENSDARG00000103114	ndufa4l2a	9	323460	327901	33.43	protein_coding	-1	NDUFA4, mitochondrial complex associated like 2a [Source:ZFIN;Acc:ZDB-GENE-070912-358]
2.1104e-06	-0.938436	1	1	0.0389262	5	hsp70l	-0.938436	-1.35388	-4.68311	ENSDARG00000055723	hsp70l	8	4798158	4800911	46.3	protein_coding	1	heat shock cognate 70-kd protein, like [Source:ZFIN;Acc:ZDB-GENE-050321-1]
1.56868e-06	-1.99479	0.774	0.893	0.0289343	5	scg5	-1.99479	-2.87788	-5.11108	ENSDARG00000032126	scg5	20	29471151	29475172	36.72	protein_coding	-1	secretogranin V [Source:ZFIN;Acc:ZDB-GENE-040426-1687]
1.17061e-06	-0.448313	1	1	0.0215919	5	CR383676.1	-0.448313	-0.646779	-5.53337	ENSDARG00000099970	CR383676.1	14	45631236	45638712	38.12	lincRNA	-1
1.05106e-06	-0.821585	0.29	0.633	0.0193868	5	scg5.1	-0.821585	-1.1853	-5.68878	ENSDARG00000077045	scg5	19	47523730	47527192	38.26	protein_coding	-1	secretogranin V [Source:ZFIN;Acc:ZDB-GENE-040426-1687]
4.18397e-07	-1.21555	0.968	0.961	0.00771733	5	hsp90aa1.1	-1.21555	-1.75368	-7.01768	ENSDARG00000010478	hsp90aa1.1	20	53982317	54012043	36.16	protein_coding	-1	heat shock protein 90, alpha (cytosolic), class A member 1, tandem duplicate 1 [Source:ZFIN;Acc:ZDB-GENE-990415-94]
9.70825e-08	-1.96648	1	1	0.00179069	5	UBB	-1.96648	-2.83703	-9.12527	ENSDARG00000002369	UBB	5	42064144	42068490	36.88	protein_coding	1	si:ch211-202a12.4 [Source:ZFIN;Acc:ZDB-GENE-030131-8486]
2.70387e-08	-1.24158	1	1	0.000498729	5	hsp70.1	-1.24158	-1.79122	-10.9695	ENSDARG00000029688	hsp70.1	3	26112780	26115559	46.37	protein_coding	-1	heat shock cognate 70-kd protein, tandem duplicate 1 [Source:ZFIN;Acc:ZDB-GENE-990415-91]
1.73815e-09	-0.862771	0.355	0.824	3.20602e-05	5	h1fx	-0.862771	-1.24472	-14.9289	ENSDARG00000054058	h1fx	6	40769517	40771813	34.87	protein_coding	-1	H1 histone family, member X [Source:ZFIN;Acc:ZDB-GENE-030131-1228]
1.72896e-10	-3.48774	1	0.995	3.18906e-06	5	pdx1	-3.48774	-5.03174	-18.2584	ENSDARG00000002779	pdx1	24	21684189	21686706	38.24	protein_coding	1	pancreatic and duodenal homeobox 1 [Source:ZFIN;Acc:ZDB-GENE-990415-122]
6.28802e-11	-3.47099	1	1	1.15983e-06	5	scg3	-3.47099	-5.00758	-19.7177	ENSDARG00000086288	scg3	18	39434589	39473055	35.43	protein_coding	-1	secretogranin III [Source:ZFIN;Acc:ZDB-GENE-040426-1725]
4.13594e-11	-1.2762	1	1	7.62875e-07	5	hsp70.2	-1.2762	-1.84117	-20.3221	ENSDARG00000092362	hsp70.2	3	26119603	26122353	46.67	protein_coding	-1	heat shock cognate 70-kd protein, tandem duplicate 2 [Source:ZFIN;Acc:ZDB-GENE-110405-1]
8.19669e-12	-3.09835	1	1	1.51188e-07	5	ptmaa	-3.09835	-4.46997	-22.6572	ENSDARG00000021113	ptmaa	6	29754141	29795029	35.16	protein_coding	1	prothymosin alpha a [Source:ZFIN;Acc:ZDB-GENE-030131-7647]
9.68187e-13	-1.27357	0.516	0.906	1.78582e-08	5	tmem199	-1.27357	-1.83737	-25.7388	ENSDARG00000069314	tmem199	15	24673283	24676315	30.56	protein_coding	-1	transmembrane protein 199 [Source:ZFIN;Acc:ZDB-GENE-050522-150]
7.58332e-15	-0.609806	0.194	0.817	1.39874e-10	5	coq5	-0.609806	-0.879763	-32.7351	ENSDARG00000035618	coq5	5	16128214	16139600	34.74	protein_coding	-1	coenzyme Q5, methyltransferase [Source:ZFIN;Acc:ZDB-GENE-040912-5]
3.17345e-16	-0.554292	0.097	0.798	5.85342e-12	5	zgc:172302	-0.554292	-0.799674	-37.3139	ENSDARG00000074221	zgc:172302	11	5588122	5659681	37.33	protein_coding	1	zgc:172302 [Source:ZFIN;Acc:ZDB-GENE-081205-5]
2.76171e-25	-3.52996	1	1	5.09397e-21	5	ppdpfb	-3.52996	-5.09266	-67.4117	ENSDARG00000031317	ppdpfb	23	17427838	17429775	41.07	protein_coding	-1	pancreatic progenitor cell differentiation and proliferation factor b [Source:ZFIN;Acc:ZDB-GENE-030131-8247]
5.22189e-52	-4.5718	1	1	9.63178e-48	5	ins	-4.5718	-6.59572	-156.185	ENSDARG00000035350	ins	5	37854685	37857696	33.33	protein_coding	1	preproinsulin [Source:ZFIN;Acc:ZDB-GENE-980526-110]
