# Supplementary material for: Developmental beta-cell death orchestrates the islet’s inflammatory milieu by regulating immune system crosstalk
Source: EMBO J. 2025 Jan 6;44(4):1131–53. doi: 10.1038/s44318-024-00332-w (PMC11833124; doi:10.1038/s44318-024-00332-w)
Supplement: Supplementary file 4 — Dataset EV2 [file 44318_2024_332_MOESM4_ESM.xlsx]

## Sheet: Legend
A table showing sample wise list of differentially expressed genes different clusters upon induction of the TRPV model for 24 and 48 hours.

## Sheet: csn24hr vs rest
p_val	avg_log2FC	pct.1	pct.2	p_val_adj	cluster	gene	p_val_adj_score	avg_RNA_data_idbfx1391.CNS24	avg_RNA_data_idbfx1391.CNS48	avg_RNA_data_idbfx1391.Ctrl	avg_RNA_scale.data_idbfx1391.CNS24	avg_RNA_scale.data_idbfx1391.CNS48	avg_RNA_scale.data_idbfx1391.Ctrl	ensembl_gene_id	external_gene_name.1	chromosome_name	start_position	end_position	percentage_gene_gc_content	gene_biotype	strand	description
5.77502e-07	1.741	0.413	0.194	0.010652	bfx1391.CNS24	txnipa	6.55273	0.298847	0.086715	0.132413	0.225549	-0.0909851	-0.0227971	ENSDARG00000036107	txnipa	19	24488403	24492326	40.7	protein_coding	1	thioredoxin interacting protein a [Source:ZFIN;Acc:ZDB-GENE-030804-10]
1.95985e-06	-0.928023	0.967	0.966	0.0361494	bfx1391.CNS24	hspa5	-4.78988	0.954897	1.24643	2.68885	-0.358777	-0.185525	0.671662	ENSDARG00000103846	hspa5	5	2713779	2721686	33.83	protein_coding	-1	heat shock protein 5 [Source:ZFIN;Acc:ZDB-GENE-031001-11]
1.27223e-06	-0.669127	0.12	0.324	0.0234663	bfx1391.CNS24	vamp3	-5.41327	0.0620931	0.250755	0.0687782	-0.146807	0.137992	-0.136715	ENSDARG00000070161	vamp3	11	39928828	39956925	36.33	protein_coding	1	vesicle-associated membrane protein 3 (cellubrevin) [Source:ZFIN;Acc:ZDB-GENE-040625-45]
2.88419e-07	-1.77021	0.327	0.56	0.00531989	bfx1391.CNS24	ube2a	-7.55439	0.0895056	0.434065	0.295821	-0.244039	0.123667	-0.0238636	ENSDARG00000098466	ube2a	14	32859430	32866427	36.12	protein_coding	-1	ubiquitin-conjugating enzyme E2A (RAD6 homolog) [Source:ZFIN;Acc:ZDB-GENE-030616-72]
2.75216e-07	-0.65733	0.32	0.57	0.00507636	bfx1391.CNS24	fstl1b	-7.62199	0.13968	0.461785	0.120706	-0.184256	0.191273	-0.206377	ENSDARG00000039576	fstl1b	9	9735493	9842149	36.91	protein_coding	-1	follistatin-like 1b [Source:ZFIN;Acc:ZDB-GENE-030131-3029]
1.29327e-07	-0.592641	0.073	0.274	0.00238543	bfx1391.CNS24	cdc42l	-8.71154	0.0349988	0.245328	0.0286997	-0.177016	0.178242	-0.187655	ENSDARG00000040158	cdc42l	16	31815244	31824525	34.11	protein_coding	-1	cell division cycle 42, like [Source:ZFIN;Acc:ZDB-GENE-030131-6069]
1.25002e-07	-0.89945	0.133	0.354	0.00230566	bfx1391.CNS24	tcf25	-8.7606	0.0581425	0.3491	0.158737	-0.254507	0.171725	-0.107143	ENSDARG00000040861	tcf25	18	31117136	31206658	37.33	protein_coding	1	transcription factor 25 (basic helix-loop-helix) [Source:ZFIN;Acc:ZDB-GENE-040905-2]
1.19756e-07	-1.30177	0.98	0.992	0.0022089	bfx1391.CNS24	mcl1a	-8.82246	1.28868	1.82742	3.1366	-0.398425	-0.115559	0.571828	ENSDARG00000009779	mcl1a	19	348729	353231	39.57	protein_coding	1	MCL1, BCL2 family apoptosis regulator a [Source:ZFIN;Acc:ZDB-GENE-000511-7]
9.16012e-08	-0.928695	0.347	0.606	0.00168958	bfx1391.CNS24	ppt1	-9.20912	0.173268	0.549092	0.153106	-0.193749	0.200017	-0.214873	ENSDARG00000039980	ppt1	19	43736269	43757568	34.16	protein_coding	-1	palmitoyl-protein thioesterase 1 (ceroid-lipofuscinosis, neuronal 1, infantile) [Source:ZFIN;Acc:ZDB-GENE-040426-2653]
3.32223e-08	-1.24546	0.987	0.978	0.000612786	bfx1391.CNS24	CABZ01080568.1	-10.6723	1.13002	1.39513	3.46707	-0.402811	-0.260234	0.854027	ENSDARG00000051762	CABZ01080568.1	25	34662358	34670413	36.16	protein_coding	-1
2.78146e-08	-1.38786	0.68	0.852	0.00051304	bfx1391.CNS24	hspb1	-10.9286	0.279535	0.750126	1.13289	-0.332563	0.00567968	0.280794	ENSDARG00000041065	hspb1	5	3568016	3584815	32.1	protein_coding	-1	heat shock protein, alpha-crystallin-related, 1 [Source:ZFIN;Acc:ZDB-GENE-030326-4]
1.29359e-08	-0.743582	0.053	0.256	0.000238603	bfx1391.CNS24	s100a10b	-12.0331	0.048702	0.207561	0.00424427	-0.125993	0.1653	-0.207514	ENSDARG00000025254	s100a10b	16	23397785	23399484	37.59	protein_coding	1	S100 calcium binding protein A10b [Source:ZFIN;Acc:ZDB-GENE-040426-1937]
7.52551e-10	-2.1545	0.287	0.552	1.38808e-05	bfx1391.CNS24	arl4ab	-16.1365	0.0315658	0.278816	0.601724	-0.301333	-0.0305469	0.323099	ENSDARG00000033182	arl4ab	19	31339305	31341850	44.54	protein_coding	-1	ADP-ribosylation factor-like 4ab [Source:ZFIN;Acc:ZDB-GENE-030219-167]
4.0351e-10	-1.01952	0.14	0.408	7.44274e-06	bfx1391.CNS24	jpt1b	-17.0357	0.0429706	0.34472	0.164686	-0.261654	0.165697	-0.0892753	ENSDARG00000099312	jpt1b	3	6380160	6417328	36.26	protein_coding	-1	Jupiter microtubule associated homolog 1b [Source:ZFIN;Acc:ZDB-GENE-030131-2784]
1.66999e-10	-1.6917	0.1	0.354	3.08029e-06	bfx1391.CNS24	gpnmb	-18.3085	0.0022638	0.338149	0.00677425	-0.243946	0.234673	-0.237518	ENSDARG00000062688	gpnmb	19	20247435	20270207	32.74	protein_coding	-1	glycoprotein (transmembrane) nmb [Source:ZFIN;Acc:ZDB-GENE-060503-106]
2.64359e-11	-1.21876	0.04	0.278	4.87611e-07	bfx1391.CNS24	si:ch73-335l21.4	-20.9678	0.0162008	0.247396	0.0218407	-0.193808	0.184302	-0.184585	ENSDARG00000091234	si:ch73-335l21.4	7	20239915	20241413	40.83	protein_coding	-1	si:ch73-335l21.4 [Source:ZFIN;Acc:ZDB-GENE-160728-105]
2.2557e-11	-2.59148	0.613	0.814	4.16063e-07	bfx1391.CNS24	bag3	-21.1967	0.149727	0.653933	1.27451	-0.420227	-0.0357659	0.437433	ENSDARG00000039486	bag3	13	25486608	25498661	38.23	protein_coding	1	BCL2 associated athanogene 3 [Source:ZFIN;Acc:ZDB-GENE-040801-40]
5.92093e-12	-1.67351	0.407	0.722	1.09212e-07	bfx1391.CNS24	anxa4	-23.1264	0.14818	0.717276	0.0807085	-0.2438	0.269502	-0.304657	ENSDARG00000036456	anxa4	10	41159241	41192881	36.1	protein_coding	1	annexin A4 [Source:ZFIN;Acc:ZDB-GENE-030707-1]
2.53459e-12	-1.13749	0.033	0.28	4.67505e-08	bfx1391.CNS24	anxa2a	-24.3504	0.00969411	0.218616	0.0197428	-0.191275	0.177407	-0.173542	ENSDARG00000003216	anxa2a	25	34013093	34027440	33.85	protein_coding	1	annexin A2a [Source:ZFIN;Acc:ZDB-GENE-030131-4282]
1.44601e-12	-0.978238	0.027	0.27	2.66717e-08	bfx1391.CNS24	pmp22b	-25.1601	0.0148606	0.2224	0.0233772	-0.189144	0.176741	-0.174129	ENSDARG00000060457	pmp22b	12	37275336	37299671	34.96	protein_coding	-1	peripheral myelin protein 22b [Source:ZFIN;Acc:ZDB-GENE-060421-4337]
1.10766e-12	-1.45268	0.047	0.31	2.04308e-08	bfx1391.CNS24	si:ch211-105c13.3	-25.5447	0.0128418	0.335133	0.00596088	-0.235697	0.235191	-0.24575	ENSDARG00000089441	si:ch211-105c13.3	16	22695211	22713192	33.92	protein_coding	-1	si:ch211-105c13.3 [Source:ZFIN;Acc:ZDB-GENE-030131-4483]
4.51463e-13	-1.03328	0.02	0.262	8.32724e-09	bfx1391.CNS24	krt18b	-26.8395	0.0109994	0.232063	0.00488628	-0.199542	0.200439	-0.210603	ENSDARG00000028618	krt18b	6	39360377	39365467	37.44	protein_coding	1	keratin 18b [Source:ZFIN;Acc:ZDB-GENE-040426-1508]
3.89155e-13	-1.43159	0.153	0.472	7.17797e-09	bfx1391.CNS24	vat1	-27.0538	0.0282304	0.383705	0.0898193	-0.274658	0.22315	-0.188408	ENSDARG00000056481	vat1	3	19914332	19971774	37.47	protein_coding	1	vesicle amine transport 1 [Source:ZFIN;Acc:ZDB-GENE-030616-178]
7.29032e-14	-0.864631	0.02	0.272	1.3447e-09	bfx1391.CNS24	si:ch211-81a5.8	-29.4701	0.000513687	0.186713	0.00355266	-0.193775	0.185843	-0.18758	ENSDARG00000070972	si:ch211-81a5.8	19	9174166	9179858	32.11	protein_coding	1	si:ch211-81a5.8 [Source:ZFIN;Acc:ZDB-GENE-060503-138]
7.8423e-15	-1.47256	0.033	0.316	1.44651e-10	bfx1391.CNS24	pnp4a	-32.6867	0.00720115	0.296492	0.00576318	-0.221802	0.217544	-0.223986	ENSDARG00000057575	pnp4a	11	24251141	24299538	34.62	protein_coding	1	purine nucleoside phosphorylase 4a [Source:ZFIN;Acc:ZDB-GENE-040625-83]
7.46117e-15	-2.40273	0.533	0.856	1.37621e-10	bfx1391.CNS24	marcksl1b	-32.7586	0.312773	1.07928	0.104062	-0.22582	0.293879	-0.367329	ENSDARG00000035715	marcksl1b	19	29798064	29800812	42.38	protein_coding	1	MARCKS-like 1b [Source:ZFIN;Acc:ZDB-GENE-040426-2315]
2.5343e-15	-1.17255	0.027	0.31	4.67451e-11	bfx1391.CNS24	cfl1l	-34.3164	0.0152364	0.291549	0.00548192	-0.217953	0.220702	-0.233439	ENSDARG00000012972	cfl1l	13	33606739	33609427	37	protein_coding	1	cofilin 1 (non-muscle), like [Source:ZFIN;Acc:ZDB-GENE-040426-2770]
2.23586e-15	-1.05608	0.047	0.352	4.12404e-11	bfx1391.CNS24	aqp1a.1	-34.4972	0.0278697	0.353171	0.00508179	-0.223291	0.234531	-0.255363	ENSDARG00000023713	aqp1a.1	2	2737422	2749333	34.93	protein_coding	1	aquaporin 1a (Colton blood group), tandem duplicate 1 [Source:ZFIN;Acc:ZDB-GENE-030131-7764]
1.01759e-15	-1.24496	0.02	0.298	1.87694e-11	bfx1391.CNS24	si:ch211-243a20.3	-35.6328	0.000650097	0.263772	0.00618412	-0.221087	0.210987	-0.211999	ENSDARG00000092240	si:ch211-243a20.3	1	45351890	45366422	35.04	protein_coding	1	si:ch211-243a20.3 [Source:ZFIN;Acc:ZDB-GENE-061207-28]
8.9702e-16	-1.49359	0.053	0.368	1.65455e-11	bfx1391.CNS24	uraha	-35.8148	0.0157964	0.373277	0.00536476	-0.244194	0.245686	-0.258489	ENSDARG00000100719	uraha	18	31016379	31023447	34.39	protein_coding	1	urate (5-hydroxyiso-) hydrolase a [Source:ZFIN;Acc:ZDB-GENE-060825-253]
3.24835e-17	-1.37393	0.027	0.336	5.99158e-13	bfx1391.CNS24	si:ch211-256m1.8	-40.6021	0.0110946	0.266899	0.0092295	-0.204243	0.200812	-0.207196	ENSDARG00000055172	si:ch211-256m1.8	3	25154078	25165189	36.29	protein_coding	1	si:ch211-256m1.8 [Source:ZFIN;Acc:ZDB-GENE-131127-417]
1.20905e-19	-1.73369	0	0.278	2.23009e-15	bfx1391.CNS24	fabp11a	-48.6718	0	0.185175	0.00516324	-0.170531	0.160697	-0.161271	ENSDARG00000017299	fabp11a	19	32166702	32169161	30.33	protein_coding	1	fatty acid binding protein 11a [Source:ZFIN;Acc:ZDB-GENE-040912-132]
6.25977e-22	-3.57786	0.233	0.674	1.15461e-17	bfx1391.CNS24	anxa5b	-56.2654	0.0412194	0.728822	0.0354082	-0.300335	0.29565	-0.305371	ENSDARG00000016470	anxa5b	1	22654875	22665098	33.13	protein_coding	1	annexin A5b [Source:ZFIN;Acc:ZDB-GENE-030131-9076]
4.38706e-22	-1.79451	0.033	0.412	8.09193e-18	bfx1391.CNS24	cd9b	-56.7782	0.0102464	0.42635	0.0101708	-0.269402	0.262902	-0.269499	ENSDARG00000016691	cd9b	4	4234994	4261673	34.39	protein_coding	-1	CD9 molecule b [Source:ZFIN;Acc:ZDB-GENE-040426-2768]
1.36648e-25	-2.34233	0.147	0.622	2.52048e-21	bfx1391.CNS24	crip1	-68.4268	0.0335146	0.594224	0.0200338	-0.282867	0.28306	-0.296473	ENSDARG00000053858	crip1	17	37385811	37395496	35.04	protein_coding	-1	cysteine-rich protein 1 [Source:ZFIN;Acc:ZDB-GENE-041111-1]
7.29026e-26	-2.22726	0.047	0.482	1.34469e-21	bfx1391.CNS24	s100v2	-69.3332	0.00980275	0.435483	0.0103942	-0.255744	0.249161	-0.255043	ENSDARG00000070702	s100v2	19	24262263	24267823	36.77	protein_coding	-1	S100 calcium binding protein V2 [Source:ZFIN;Acc:ZDB-GENE-030131-8909]
5.36369e-34	-3.52059	0.027	0.528	9.89333e-30	bfx1391.CNS24	lypc	-96.3514	0.000784448	0.523046	0.0117642	-0.278722	0.265992	-0.26727	ENSDARG00000097804	lypc	15	39957809	39963009	32.22	protein_coding	-1	ly6 domain containing, pigment cell [Source:ZFIN;Acc:ZDB-GENE-131127-361]
1.95771e-35	-3.8515	0.167	0.728	3.611e-31	bfx1391.CNS24	apodb	-101.127	0.00619994	0.748705	0.0334078	-0.322338	0.302598	-0.299439	ENSDARG00000057437	apodb	24	26306362	26328721	45.93	protein_coding	-1	apolipoprotein Db [Source:ZFIN;Acc:ZDB-GENE-051023-8]
1.16513e-35	-4.78002	0.28	0.826	2.14908e-31	bfx1391.CNS24	defbl1	-101.876	0.0433106	1.02764	0.0905681	-0.356693	0.330862	-0.323683	ENSDARG00000075161	defbl1	21	21741804	21742991	34.34	protein_coding	1	defensin, beta-like 1 [Source:ZFIN;Acc:ZDB-GENE-070207-1]

## Sheet: csn48hr vs rest
p_val	avg_log2FC	pct.1	pct.2	p_val_adj	cluster	gene	p_val_adj_score	avg_RNA_data_idbfx1391.CNS24	avg_RNA_data_idbfx1391.CNS48	avg_RNA_data_idbfx1391.Ctrl	avg_RNA_scale.data_idbfx1391.CNS24	avg_RNA_scale.data_idbfx1391.CNS48	avg_RNA_scale.data_idbfx1391.Ctrl	ensembl_gene_id	external_gene_name.1	chromosome_name	start_position	end_position	percentage_gene_gc_content	gene_biotype	strand	description
4.38738e-42	4.39725	0.836	0.355	8.09252e-38	bfx1391.CNS48	apodb	123.217	0.00619994	0.748705	0.0334078	-0.322338	0.302598	-0.299439	ENSDARG00000057437	apodb	24	26306362	26328721	45.93	protein_coding	-1	apolipoprotein Db [Source:ZFIN;Acc:ZDB-GENE-051023-8]
7.52604e-37	5.49173	0.894	0.502	1.38818e-32	bfx1391.CNS48	defbl1	105.829	0.0433106	1.02764	0.0905681	-0.356693	0.330862	-0.323683	ENSDARG00000075161	defbl1	21	21741804	21742991	34.34	protein_coding	1	defensin, beta-like 1 [Source:ZFIN;Acc:ZDB-GENE-070207-1]
1.59273e-36	1.20876	1	1	2.9378e-32	bfx1391.CNS48	NC-002333.4	104.747	5.55001	6.05203	5.12178	-0.187727	0.478564	-0.756073	ENSDARG00000080337	NC_002333.4	MT	2043	3725	41.12	Mt_rRNA	1
6.0094e-32	3.04199	0.723	0.296	1.10843e-27	bfx1391.CNS48	crip1	89.5435	0.0335146	0.594224	0.0200338	-0.282867	0.28306	-0.296473	ENSDARG00000053858	crip1	17	37385811	37395496	35.04	protein_coding	-1	cysteine-rich protein 1 [Source:ZFIN;Acc:ZDB-GENE-041111-1]
2.82846e-30	4.19559	0.769	0.371	5.2171e-26	bfx1391.CNS48	anxa5b	83.9869	0.0412194	0.728822	0.0354082	-0.300335	0.29565	-0.305371	ENSDARG00000016470	anxa5b	1	22654875	22665098	33.13	protein_coding	1	annexin A5b [Source:ZFIN;Acc:ZDB-GENE-030131-9076]
7.21703e-29	4.07164	0.611	0.209	1.33118e-24	bfx1391.CNS48	lypc	79.3136	0.000784448	0.523046	0.0117642	-0.278722	0.265992	-0.26727	ENSDARG00000097804	lypc	15	39957809	39963009	32.22	protein_coding	-1	ly6 domain containing, pigment cell [Source:ZFIN;Acc:ZDB-GENE-131127-361]
3.03394e-27	3.71673	0.927	0.632	5.5961e-23	bfx1391.CNS48	marcksl1b	73.9199	0.312773	1.07928	0.104062	-0.22582	0.293879	-0.367329	ENSDARG00000035715	marcksl1b	19	29798064	29800812	42.38	protein_coding	1	MARCKS-like 1b [Source:ZFIN;Acc:ZDB-GENE-040426-2315]
2.76489e-25	2.72965	0.565	0.193	5.09985e-21	bfx1391.CNS48	s100v2	67.41	0.00980275	0.435483	0.0103942	-0.255744	0.249161	-0.255043	ENSDARG00000070702	s100v2	19	24262263	24267823	36.77	protein_coding	-1	S100 calcium binding protein V2 [Source:ZFIN;Acc:ZDB-GENE-030131-8909]
5.10807e-21	1.66279	0.438	0.121	9.42184e-17	bfx1391.CNS48	aqp1a.1	53.2368	0.0278697	0.353171	0.00508179	-0.223291	0.234531	-0.255363	ENSDARG00000023713	aqp1a.1	2	2737422	2749333	34.93	protein_coding	1	aquaporin 1a (Colton blood group), tandem duplicate 1 [Source:ZFIN;Acc:ZDB-GENE-030131-7764]
5.68045e-20	2.4495	0.793	0.502	1.04776e-15	bfx1391.CNS48	anxa4	49.7616	0.14818	0.717276	0.0807085	-0.2438	0.269502	-0.304657	ENSDARG00000036456	anxa4	10	41159241	41192881	36.1	protein_coding	1	annexin A4 [Source:ZFIN;Acc:ZDB-GENE-030707-1]
5.4055e-19	1.95761	0.441	0.146	9.97044e-15	bfx1391.CNS48	uraha	46.5113	0.0157964	0.373277	0.00536476	-0.244194	0.245686	-0.258489	ENSDARG00000100719	uraha	18	31016379	31023447	34.39	protein_coding	1	urate (5-hydroxyiso-) hydrolase a [Source:ZFIN;Acc:ZDB-GENE-060825-253]
2.18841e-18	2.25911	0.465	0.181	4.03652e-14	bfx1391.CNS48	cd9b	44.4939	0.0102464	0.42635	0.0101708	-0.269402	0.262902	-0.269499	ENSDARG00000016691	cd9b	4	4234994	4261673	34.39	protein_coding	-1	CD9 molecule b [Source:ZFIN;Acc:ZDB-GENE-040426-2768]
4.44566e-17	1.88086	0.38	0.115	8.20002e-13	bfx1391.CNS48	si:ch211-105c13.3	40.1494	0.0128418	0.335133	0.00596088	-0.235697	0.235191	-0.24575	ENSDARG00000089441	si:ch211-105c13.3	16	22695211	22713192	33.92	protein_coding	-1	si:ch211-105c13.3 [Source:ZFIN;Acc:ZDB-GENE-030131-4483]
5.00333e-17	1.47806	0.356	0.087	9.22865e-13	bfx1391.CNS48	si:ch73-335l21.4	39.9789	0.0162008	0.247396	0.0218407	-0.193808	0.184302	-0.184585	ENSDARG00000091234	si:ch73-335l21.4	7	20239915	20241413	40.83	protein_coding	-1	si:ch73-335l21.4 [Source:ZFIN;Acc:ZDB-GENE-160728-105]
2.46643e-16	1.89106	0.38	0.118	4.54934e-12	bfx1391.CNS48	pnp4a	37.6775	0.00720115	0.296492	0.00576318	-0.221802	0.217544	-0.223986	ENSDARG00000057575	pnp4a	11	24251141	24299538	34.62	protein_coding	1	purine nucleoside phosphorylase 4a [Source:ZFIN;Acc:ZDB-GENE-040625-83]
1.10323e-15	2.12974	0.422	0.165	2.03491e-11	bfx1391.CNS48	gpnmb	35.5162	0.0022638	0.338149	0.00677425	-0.243946	0.234673	-0.237518	ENSDARG00000062688	gpnmb	19	20247435	20270207	32.74	protein_coding	-1	glycoprotein (transmembrane) nmb [Source:ZFIN;Acc:ZDB-GENE-060503-106]
2.69961e-15	1.26854	0.271	0.053	4.97942e-11	bfx1391.CNS48	unm-sa821	34.2252	0	0.219414	0.00206561	-0.20951	0.2024	-0.205633	ENSDARG00000074528	unm_sa821	24	6657312	6671549	35.69	protein_coding	-1	un-named sa821 [Source:ZFIN;Acc:ZDB-GENE-120727-16]
8.88104e-15	1.61824	0.353	0.112	1.63811e-10	bfx1391.CNS48	si:ch211-243a20.3	32.5073	0.000650097	0.263772	0.00618412	-0.221087	0.210987	-0.211999	ENSDARG00000092240	si:ch211-243a20.3	1	45351890	45366422	35.04	protein_coding	1	si:ch211-243a20.3 [Source:ZFIN;Acc:ZDB-GENE-061207-28]
1.93028e-14	1.17395	0.304	0.078	3.5604e-10	bfx1391.CNS48	SYNPR	31.3872	0.00171688	0.201357	0.00310253	-0.199352	0.193089	-0.196628	ENSDARG00000037587	SYNPR	11	19622925	19694334	38.48	protein_coding	-1	si:dkey-30j16.3 [Source:ZFIN;Acc:ZDB-GENE-141212-294]
2.57516e-14	1.08988	0.295	0.075	4.74989e-10	bfx1391.CNS48	tuba8l3	30.9714	0.000653101	0.198392	0.0027442	-0.211953	0.20451	-0.207549	ENSDARG00000070155	tuba8l3	9	7662638	7673856	36.66	protein_coding	-1	tubulin, alpha 8 like 3 [Source:ZFIN;Acc:ZDB-GENE-040801-77]
7.66383e-14	2.39448	0.918	0.822	1.41359e-09	bfx1391.CNS48	tmsb4x	29.398	0.480465	1.07244	0.294561	-0.211625	0.288036	-0.368538	ENSDARG00000077777	tmsb4x	9	54178475	54180059	39.12	protein_coding	1	thymosin beta 4 X-linked [Source:ZFIN;Acc:ZDB-GENE-030131-8304]
7.92689e-14	1.04951	0.884	0.67	1.46211e-09	bfx1391.CNS48	higd1a	29.3493	0.481398	0.998563	0.335233	-0.163804	0.215547	-0.271019	ENSDARG00000022303	higd1a	2	2168547	2175629	33.98	protein_coding	1	HIG1 hypoxia inducible domain family, member 1A [Source:ZFIN;Acc:ZDB-GENE-030826-15]
1.91864e-13	1.17486	0.681	0.408	3.53893e-09	bfx1391.CNS48	ppt1	28.074	0.173268	0.549092	0.153106	-0.193749	0.200017	-0.214873	ENSDARG00000039980	ppt1	19	43736269	43757568	34.16	protein_coding	-1	palmitoyl-protein thioesterase 1 (ceroid-lipofuscinosis, neuronal 1, infantile) [Source:ZFIN;Acc:ZDB-GENE-040426-2653]
5.19164e-13	2.17607	0.325	0.1	9.57598e-09	bfx1391.CNS48	fabp11a	26.6379	0	0.185175	0.00516324	-0.170531	0.160697	-0.161271	ENSDARG00000017299	fabp11a	19	32166702	32169161	30.33	protein_coding	1	fatty acid binding protein 11a [Source:ZFIN;Acc:ZDB-GENE-040912-132]
5.86202e-13	1.14077	0.347	0.106	1.08125e-08	bfx1391.CNS48	ms4a17a.11	26.4627	0.0760115	0.200952	0.0177306	-0.0795308	0.127885	-0.176284	ENSDARG00000094809	ms4a17a.11	4	76575585	76588333	38.9	protein_coding	1	membrane-spanning 4-domains, subfamily A, member 17A.11 [Source:ZFIN;Acc:ZDB-GENE-050417-157]
6.40712e-13	1.56269	0.353	0.134	1.18179e-08	bfx1391.CNS48	cfl1l	26.3344	0.0152364	0.291549	0.00548192	-0.217953	0.220702	-0.233439	ENSDARG00000012972	cfl1l	13	33606739	33609427	37	protein_coding	1	cofilin 1 (non-muscle), like [Source:ZFIN;Acc:ZDB-GENE-040426-2770]
7.37723e-13	1.16495	0.322	0.103	1.36073e-08	bfx1391.CNS48	si:ch211-81a5.8	26.131	0.000513687	0.186713	0.00355266	-0.193775	0.185843	-0.18758	ENSDARG00000070972	si:ch211-81a5.8	19	9174166	9179858	32.11	protein_coding	1	si:ch211-81a5.8 [Source:ZFIN;Acc:ZDB-GENE-060503-138]
8.20896e-13	1.16648	0.328	0.097	1.51414e-08	bfx1391.CNS48	cdipt	25.9769	0.0305062	0.215327	0.040399	-0.158535	0.146202	-0.142223	ENSDARG00000070686	cdipt	3	21125293	21137362	37.71	protein_coding	-1	CDP-diacylglycerol--inositol 3-phosphatidyltransferase (phosphatidylinositol synthase) [Source:ZFIN;Acc:ZDB-GENE-040426-2536]
1.66074e-12	1.39503	0.31	0.1	3.06323e-08	bfx1391.CNS48	krt18b	24.9604	0.0109994	0.232063	0.00488628	-0.199542	0.200439	-0.210603	ENSDARG00000028618	krt18b	6	39360377	39365467	37.44	protein_coding	1	keratin 18b [Source:ZFIN;Acc:ZDB-GENE-040426-1508]
2.37951e-12	1.53518	0.517	0.277	4.38901e-08	bfx1391.CNS48	vat1	24.4415	0.0282304	0.383705	0.0898193	-0.274658	0.22315	-0.188408	ENSDARG00000056481	vat1	3	19914332	19971774	37.47	protein_coding	1	vesicle amine transport 1 [Source:ZFIN;Acc:ZDB-GENE-030616-178]
3.97322e-12	1.07311	0.529	0.283	7.3286e-08	bfx1391.CNS48	cst14a.2	23.7019	0.0923228	0.491171	0.146346	-0.26649	0.225382	-0.199866	ENSDARG00000045352	cst14a.2	24	20920563	20921714	36.2	protein_coding	1	cystatin 14a, tandem duplicate 2 [Source:ZFIN;Acc:ZDB-GENE-040426-1065]
1.83666e-11	1.9576	0.687	0.452	3.38771e-07	bfx1391.CNS48	gcgb	21.4932	0.165778	0.474187	0.0263173	-0.118281	0.187204	-0.25642	ENSDARG00000040907	gcgb	9	51265283	51271597	30.93	protein_coding	1	glucagon b [Source:ZFIN;Acc:ZDB-GENE-040712-2]
5.72071e-11	1.04534	0.991	0.931	1.05519e-06	bfx1391.CNS48	sst1.1	19.8541	1.19427	1.84651	0.600028	-0.0826461	0.227499	-0.365207	ENSDARG00000040799	sst1.1	15	36156986	36158851	38.48	protein_coding	1	somatostatin 1, tandem duplicate 1 [Source:ZFIN;Acc:ZDB-GENE-030131-4743]
1.47077e-10	0.607173	0.878	0.67	2.71284e-06	bfx1391.CNS48	mt-atp8	18.4918	0.583537	0.896346	0.57643	-0.176804	0.176679	-0.184835	ENSDARG00000063910	mt-atp8	MT	8894	9058	33.33	protein_coding	1	ATP synthase 8, mitochondrial [Source:ZFIN;Acc:ZDB-GENE-011205-19]
2.25368e-10	2.6266	0.742	0.841	4.15692e-06	bfx1391.CNS48	msl2a	17.8761	0.101394	0.434518	0.0451798	-0.177611	0.207029	-0.242519	ENSDARG00000038909	msl2a	2	25124498	25129409	42.02	protein_coding	1	male-specific lethal 2 homolog a (Drosophila) [Source:ZFIN;Acc:ZDB-GENE-070912-449]
2.43679e-10	1.10578	0.267	0.084	4.49466e-06	bfx1391.CNS48	fn1b	17.7634	0.0407751	0.226044	0.00299248	-0.150236	0.181775	-0.217944	ENSDARG00000006526	fn1b	1	5504128	5543065	39.31	protein_coding	-1	fibronectin 1b [Source:ZFIN;Acc:ZDB-GENE-030131-6545]
3.27287e-10	1.79022	0.359	0.168	6.03681e-06	bfx1391.CNS48	si:ch211-256m1.8	17.3378	0.0110946	0.266899	0.0092295	-0.204243	0.200812	-0.207196	ENSDARG00000055172	si:ch211-256m1.8	3	25154078	25165189	36.29	protein_coding	1	si:ch211-256m1.8 [Source:ZFIN;Acc:ZDB-GENE-131127-417]
9.98519e-10	1.37394	0.35	0.153	1.84177e-05	bfx1391.CNS48	fabp3	15.7285	0.0650162	0.316092	0.0398556	-0.176694	0.191579	-0.213599	ENSDARG00000023290	fabp3	19	42955280	42993306	39.51	protein_coding	1	fatty acid binding protein 3, muscle and heart [Source:ZFIN;Acc:ZDB-GENE-020318-2]
2.2087e-09	1.449	0.988	0.928	4.07395e-05	bfx1391.CNS48	gcga	14.5832	0.874734	1.53371	0.771579	-0.180878	0.20813	-0.241772	ENSDARG00000079296	gcga	22	11617520	11626018	29.93	protein_coding	-1	glucagon a [Source:ZFIN;Acc:ZDB-GENE-010219-1]
2.54983e-09	0.815115	0.726	0.517	4.70317e-05	bfx1391.CNS48	ndufa6	14.376	0.37202	0.770492	0.36441	-0.198911	0.198014	-0.206491	ENSDARG00000038028	ndufa6	3	1182315	1186100	42.79	protein_coding	1	NADH:ubiquinone oxidoreductase subunit A6 [Source:ZFIN;Acc:ZDB-GENE-040426-1124]
3.67009e-09	1.35048	0.641	0.477	6.76947e-05	bfx1391.CNS48	large2	13.8506	0.0323721	0.397046	0.119566	-0.287252	0.217535	-0.166556	ENSDARG00000017058	large2	18	45114392	45264117	36.99	protein_coding	1	LARGE xylosyl- and glucuronyltransferase 2 [Source:ZFIN;Acc:ZDB-GENE-050419-253]
5.10498e-09	0.869848	0.644	0.417	9.41614e-05	bfx1391.CNS48	calb1	13.3745	0.177092	0.501651	0.218623	-0.173985	0.148318	-0.132742	ENSDARG00000031598	calb1	16	36765934	36798783	38.77	protein_coding	-1	calbindin 1 [Source:ZFIN;Acc:ZDB-GENE-030131-8107]
5.37833e-09	1.25484	0.301	0.125	9.92034e-05	bfx1391.CNS48	pmp22b	13.2993	0.0148606	0.2224	0.0233772	-0.189144	0.176741	-0.174129	ENSDARG00000060457	pmp22b	12	37275336	37299671	34.96	protein_coding	-1	peripheral myelin protein 22b [Source:ZFIN;Acc:ZDB-GENE-060421-4337]
6.17941e-09	0.927442	0.392	0.184	0.000113979	bfx1391.CNS48	ube2v2	13.0989	0.0632335	0.273917	0.0834684	-0.174899	0.154217	-0.143289	ENSDARG00000028198	ube2v2	24	35522301	35534273	32.24	protein_coding	-1	ubiquitin-conjugating enzyme E2 variant 2 [Source:ZFIN;Acc:ZDB-GENE-040426-2919]
8.01119e-09	0.847058	0.334	0.137	0.000147766	bfx1391.CNS48	mrpl27	12.7244	0.0861908	0.234851	0.0422488	-0.10438	0.139275	-0.176401	ENSDARG00000032985	mrpl27	12	21684239	21688087	38.97	protein_coding	1	mitochondrial ribosomal protein L27 [Source:ZFIN;Acc:ZDB-GENE-050522-129]
1.30813e-08	1.5351	0.55	0.598	0.000241284	bfx1391.CNS48	si:dkey-16l2.17	12.017	0.0416105	0.309378	0.0185042	-0.200056	0.213751	-0.235764	ENSDARG00000027196	si:dkey-16l2.17	3	32689707	32696592	31.3	protein_coding	1	si:dkey-16l2.17 [Source:ZFIN;Acc:ZDB-GENE-141212-262]
3.21312e-08	0.803039	0.401	0.202	0.000592659	bfx1391.CNS48	tcf25	10.7205	0.0581425	0.3491	0.158737	-0.254507	0.171725	-0.107143	ENSDARG00000040861	tcf25	18	31117136	31206658	37.33	protein_coding	1	transcription factor 25 (basic helix-loop-helix) [Source:ZFIN;Acc:ZDB-GENE-040905-2]
3.2586e-08	0.647436	0.973	0.994	0.000601049	bfx1391.CNS48	sst2	10.7002	1.50794	1.95918	0.675086	-0.00423116	0.201286	-0.383558	ENSDARG00000014190	sst2	2	5726353	5728843	40.1	protein_coding	-1	somatostatin 2 [Source:ZFIN;Acc:ZDB-GENE-010219-2]
3.88705e-08	0.930385	0.459	0.598	0.000716966	bfx1391.CNS48	CU179656.1	10.4458	0.0521241	0.163209	0.043747	-0.141611	0.138358	-0.16357	ENSDARG00000107086	CU179656.1	2	54086436	54270366	35.9	protein_coding	1
4.22632e-08	0.928855	0.31	0.143	0.000779545	bfx1391.CNS48	cdc42l	10.3251	0.0349988	0.245328	0.0286997	-0.177016	0.178242	-0.187655	ENSDARG00000040158	cdc42l	16	31815244	31824525	34.11	protein_coding	-1	cell division cycle 42, like [Source:ZFIN;Acc:ZDB-GENE-030131-6069]
4.29931e-08	0.795939	0.538	0.336	0.000793007	bfx1391.CNS48	selenok	10.3004	0.125315	0.465197	0.194627	-0.222541	0.174993	-0.141472	ENSDARG00000100823	selenok	8	53537103	53542424	36.73	protein_coding	-1	selenoprotein K [Source:ZFIN;Acc:ZDB-GENE-040912-131]
4.42346e-08	0.692481	0.353	0.156	0.000815908	bfx1391.CNS48	nansa	10.2593	0.14018	0.186013	0.0231752	0.0124457	0.0876673	-0.179587	ENSDARG00000045620	nansa	1	12335816	12344792	37.02	protein_coding	1	N-acetylneuraminic acid synthase a [Source:ZFIN;Acc:ZDB-GENE-030131-1500]
4.42622e-08	0.7305	0.842	0.71	0.000816416	bfx1391.CNS48	psmc6	10.2584	0.373662	0.895211	0.393773	-0.21044	0.197154	-0.194723	ENSDARG00000037038	psmc6	20	9763364	9776334	33.94	protein_coding	1	proteasome 26S subunit, ATPase 6 [Source:ZFIN;Acc:ZDB-GENE-030131-304]
4.59778e-08	0.678592	0.517	0.308	0.000848061	bfx1391.CNS48	chmp4bb	10.2035	0.136717	0.450496	0.188354	-0.194884	0.159807	-0.136514	ENSDARG00000007323	chmp4bb	8	45361735	45375108	34.59	protein_coding	1	charged multivesicular body protein 4Bb [Source:ZFIN;Acc:ZDB-GENE-040426-2812]
5.39371e-08	1.14206	0.599	0.424	0.00099487	bfx1391.CNS48	fstl1b	9.9732	0.13968	0.461785	0.120706	-0.184256	0.191273	-0.206377	ENSDARG00000039576	fstl1b	9	9735493	9842149	36.91	protein_coding	-1	follistatin-like 1b [Source:ZFIN;Acc:ZDB-GENE-030131-3029]
1.02563e-07	0.919021	0.359	0.168	0.00189178	bfx1391.CNS48	tmem9b	9.04604	0.0306773	0.19731	0.0774032	-0.156816	0.113592	-0.0809904	ENSDARG00000025693	tmem9b	7	28556166	28568238	34.14	protein_coding	-1	TMEM9 domain family, member B [Source:ZFIN;Acc:ZDB-GENE-030131-4656]
1.24245e-07	2.46322	0.763	0.779	0.00229171	bfx1391.CNS48	cd28	8.76936	0.067121	0.421994	0.0559822	-0.210981	0.212764	-0.224282	ENSDARG00000095070	cd28	9	13985567	13989879	34.34	protein_coding	1	CD28 molecule [Source:ZFIN;Acc:ZDB-GENE-070912-128]
1.29214e-07	0.702262	0.416	0.252	0.00238335	bfx1391.CNS48	sptan1	8.7128	0.0431175	0.276631	0.0568552	-0.2078	0.190566	-0.184364	ENSDARG00000019231	sptan1	21	13150937	13217905	36.16	protein_coding	1	spectrin alpha, non-erythrocytic 1 [Source:ZFIN;Acc:ZDB-GENE-051113-60]
1.89655e-07	0.604769	0.796	0.629	0.0034982	bfx1391.CNS48	atp5pb	8.15917	0.379197	0.791468	0.411004	-0.183842	0.165368	-0.1569	ENSDARG00000011553	atp5pb	8	25329032	25338709	34.64	protein_coding	-1	ATP synthase peripheral stalk-membrane subunit b [Source:ZFIN;Acc:ZDB-GENE-041010-33]
1.89799e-07	0.776492	0.523	0.321	0.00350084	bfx1391.CNS48	map1lc3a	8.15809	0.150201	0.402726	0.155666	-0.150583	0.143612	-0.144217	ENSDARG00000033609	map1lc3a	11	26609110	26615608	32.22	protein_coding	1	microtubule-associated protein 1 light chain 3 alpha [Source:ZFIN;Acc:ZDB-GENE-040426-2232]
1.93452e-07	1.04656	0.398	0.417	0.00356823	bfx1391.CNS48	FAM72B	8.13058	0.0347138	0.248423	0.00940709	-0.183618	0.202946	-0.229394	ENSDARG00000070621	FAM72B	11	21586335	21598527	35.13	protein_coding	1	zgc:101564 [Source:ZFIN;Acc:ZDB-GENE-050320-120]
2.26588e-07	1.25847	0.286	0.131	0.00417942	bfx1391.CNS48	s100a10b	7.90248	0.048702	0.207561	0.00424427	-0.125993	0.1653	-0.207514	ENSDARG00000025254	s100a10b	16	23397785	23399484	37.59	protein_coding	1	S100 calcium binding protein A10b [Source:ZFIN;Acc:ZDB-GENE-040426-1937]
2.44492e-07	0.657046	0.359	0.181	0.00450966	bfx1391.CNS48	snrpg	7.79277	0.0857163	0.285743	0.0772715	-0.15886	0.162038	-0.172408	ENSDARG00000099667	snrpg	23	33957350	33961989	34.14	protein_coding	1	small nuclear ribonucleoprotein polypeptide G [Source:ZFIN;Acc:ZDB-GENE-040912-105]
2.66876e-07	1.45622	0.295	0.15	0.00492254	bfx1391.CNS48	anxa2a	7.66638	0.00969411	0.218616	0.0197428	-0.191275	0.177407	-0.173542	ENSDARG00000003216	anxa2a	25	34013093	34027440	33.85	protein_coding	1	annexin A2a [Source:ZFIN;Acc:ZDB-GENE-030131-4282]
3.19215e-07	0.846727	0.432	0.502	0.00588792	bfx1391.CNS48	strada	7.40803	0.0477093	0.264672	0.0603199	-0.190561	0.174887	-0.16932	ENSDARG00000037929	strada	3	31897029	31917390	35.45	protein_coding	1	ste20-related kinase adaptor alpha [Source:ZFIN;Acc:ZDB-GENE-030131-6482]
3.92248e-07	1.60099	0.474	0.358	0.00723501	bfx1391.CNS48	si:dkey-61n16.5	7.11079	0.0324574	0.271998	0.00760208	-0.185862	0.202275	-0.226136	ENSDARG00000099695	si:dkey-61n16.5	3	13911950	13921173	33.58	protein_coding	-1	si:dkey-61n16.5 [Source:ZFIN;Acc:ZDB-GENE-100922-235]
4.66599e-07	0.790495	0.435	0.255	0.00860642	bfx1391.CNS48	jpt1b	6.86037	0.0429706	0.34472	0.164686	-0.261654	0.165697	-0.0892753	ENSDARG00000099312	jpt1b	3	6380160	6417328	36.26	protein_coding	-1	Jupiter microtubule associated homolog 1b [Source:ZFIN;Acc:ZDB-GENE-030131-2784]
5.34189e-07	0.830832	0.997	0.997	0.00985312	bfx1391.CNS48	mt-atp6	6.6652	1.6004	2.36197	1.67183	-0.233462	0.206347	-0.192215	ENSDARG00000063911	mt-atp6	MT	9052	9735	39.47	protein_coding	1	ATP synthase 6, mitochondrial [Source:ZFIN;Acc:ZDB-GENE-011205-18]
5.98522e-07	0.971013	0.605	0.405	0.0110397	bfx1391.CNS48	ube2a	6.50115	0.0895056	0.434065	0.295821	-0.244039	0.123667	-0.0238636	ENSDARG00000098466	ube2a	14	32859430	32866427	36.12	protein_coding	-1	ubiquitin-conjugating enzyme E2A (RAD6 homolog) [Source:ZFIN;Acc:ZDB-GENE-030616-72]
6.30796e-07	1.07212	0.331	0.321	0.011635	bfx1391.CNS48	fam19a5b	6.42538	0.0231412	0.229843	0.0078796	-0.191718	0.202172	-0.220801	ENSDARG00000045608	fam19a5b	25	29911977	29988352	36.71	protein_coding	-1	family with sequence similarity 19 (chemokine (C-C motif)-like), member A5b [Source:ZFIN;Acc:ZDB-GENE-131127-365]
7.24782e-07	1.21257	0.529	0.433	0.0133686	bfx1391.CNS48	thrap3b	6.22501	0.0411605	0.316791	0.0457327	-0.21267	0.203907	-0.20576	ENSDARG00000098228	thrap3b	19	3865210	3886991	35.4	protein_coding	-1	thyroid hormone receptor associated protein 3b [Source:ZFIN;Acc:ZDB-GENE-040516-9]
1.00248e-06	1.04332	0.447	0.439	0.0184908	bfx1391.CNS48	CR925773.1	5.75705	0.0349177	0.241344	0.0101236	-0.18302	0.202646	-0.229342	ENSDARG00000086266	CR925773.1	10	42159471	42162806	39.72	protein_coding	1	caspase-3-like [Source:NCBI gene;Acc:798445]
1.19045e-06	1.01989	0.377	0.308	0.0219578	bfx1391.CNS48	zgc:56231	5.50912	0.010656	0.217755	0.00742511	-0.208564	0.206861	-0.215045	ENSDARG00000010332	zgc:56231	7	58751504	58759890	36.82	protein_coding	1	zgc:56231 [Source:ZFIN;Acc:ZDB-GENE-040426-1914]
1.32231e-06	1.57067	0.605	0.579	0.02439	bfx1391.CNS48	si:dkey-1c7.2	5.35756	0.0439522	0.296963	0.0184809	-0.187958	0.203891	-0.227406	ENSDARG00000088556	si:dkey-1c7.2	1	57774454	57779848	36.63	protein_coding	1	si:dkey-1c7.2 [Source:ZFIN;Acc:ZDB-GENE-121214-214]
1.50862e-06	0.868245	0.368	0.202	0.0278265	bfx1391.CNS48	dkk3b	5.1674	0.0786609	0.300604	0.0896367	-0.167304	0.154953	-0.151367	ENSDARG00000070683	dkk3b	25	16132580	16146851	35.48	protein_coding	-1	dickkopf WNT signaling pathway inhibitor 3b [Source:ZFIN;Acc:ZDB-GENE-061207-74]
1.50956e-06	1.03457	0.353	0.262	0.0278439	bfx1391.CNS48	agrn	5.16649	0.0126308	0.208925	0.0064612	-0.200123	0.201823	-0.212757	ENSDARG00000079388	agrn	23	23485858	23914687	36.82	protein_coding	1	agrin [Source:ZFIN;Acc:ZDB-GENE-030131-1033]
1.53949e-06	1.06994	0.356	0.181	0.0283958	bfx1391.CNS48	zgc:195023	5.13818	0.204029	0.278802	0.0122581	0.0172141	0.119332	-0.244692	ENSDARG00000052948	zgc:195023	8	48603398	48604351	44.97	protein_coding	1	zgc:195023 [Source:ZFIN;Acc:ZDB-GENE-081022-175]
1.75387e-06	1.33821	0.45	0.417	0.0323501	bfx1391.CNS48	si:ch211-237a4.2.1	4.95008	0.0396806	0.268799	0.013892	-0.182997	0.201012	-0.226219	ENSDARG00000098585	si:ch211-237a4.2	4	56379274	56558715	38.95	protein_coding	1	si:ch211-237a4.2 [Source:ZFIN;Acc:ZDB-GENE-060503-504]
1.90399e-06	0.888295	0.277	0.121	0.0351191	bfx1391.CNS48	nudt5	4.8316	0.0452094	0.167017	0.0398727	-0.112434	0.114877	-0.122393	ENSDARG00000078073	nudt5	4	7870384	7876005	32.84	protein_coding	-1	nudix (nucleoside diphosphate linked moiety X)-type motif 5 [Source:ZFIN;Acc:ZDB-GENE-040625-63]
1.91967e-06	0.6104	0.255	0.112	0.0354083	bfx1391.CNS48	smim29	4.81977	0.0028111	0.191033	0.0667432	-0.22069	0.149899	-0.0948144	ENSDARG00000090634	smim29	23	3721041	3744838	37.01	protein_coding	1	small integral membrane protein 29 [Source:ZFIN;Acc:ZDB-GENE-031118-211]
2.04983e-06	0.774629	0.359	0.193	0.0378092	bfx1391.CNS48	vamp3	4.72512	0.0620931	0.250755	0.0687782	-0.146807	0.137992	-0.136715	ENSDARG00000070161	vamp3	11	39928828	39956925	36.33	protein_coding	1	vesicle-associated membrane protein 3 (cellubrevin) [Source:ZFIN;Acc:ZDB-GENE-040625-45]
2.34123e-06	0.613294	0.337	0.174	0.043184	bfx1391.CNS48	elovl1a	4.53336	0.0580646	0.254748	0.0875161	-0.168023	0.139967	-0.121904	ENSDARG00000099960	elovl1a	2	19163965	19215112	34.37	protein_coding	1	ELOVL fatty acid elongase 1a [Source:ZFIN;Acc:ZDB-GENE-041010-66]
2.43678e-06	0.840136	0.413	0.255	0.0449464	bfx1391.CNS48	CABZ01079281.1	4.47565	0.0559867	0.186651	0.018433	-0.119621	0.158217	-0.199474	ENSDARG00000117609	CABZ01079281.1	KN150127.1	27702	32057	33.51	lincRNA	-1
2.34584e-06	-0.661369	1	1	0.043269	bfx1391.CNS48	ppdpfb	-4.53052	4.4059	3.6238	4.21332	0.260944	-0.196103	0.1484	ENSDARG00000031317	ppdpfb	23	17427838	17429775	41.07	protein_coding	-1	pancreatic progenitor cell differentiation and proliferation factor b [Source:ZFIN;Acc:ZDB-GENE-030131-8247]
1.80151e-06	-1.51945	0.948	0.984	0.0332288	bfx1391.CNS48	hspa5	-4.91142	0.954897	1.24643	2.68885	-0.358777	-0.185525	0.671662	ENSDARG00000103846	hspa5	5	2713779	2721686	33.83	protein_coding	-1	heat shock protein 5 [Source:ZFIN;Acc:ZDB-GENE-031001-11]
1.49117e-06	-1.09558	1	1	0.0275046	bfx1391.CNS48	UBB	-5.18418	3.16591	3.16321	4.47506	-0.197852	-0.199407	0.557209	ENSDARG00000002369	UBB	5	42064144	42068490	36.88	protein_coding	1	si:ch211-202a12.4 [Source:ZFIN;Acc:ZDB-GENE-030131-8486]
9.0329e-07	-0.943835	0.167	0.346	0.0166612	bfx1391.CNS48	f11r.1	-5.90737	0.157921	0.0752751	0.207485	0.046641	-0.087237	0.126929	ENSDARG00000017320	f11r.1	5	29831195	29848772	34.72	protein_coding	1	F11 receptor, tandem duplicate 1 [Source:ZFIN;Acc:ZDB-GENE-030131-2416]
5.00099e-07	-1.6759	0.328	0.523	0.00922433	bfx1391.CNS48	fkbp4	-6.76034	0.0988386	0.162367	0.685522	-0.214173	-0.141217	0.459569	ENSDARG00000008447	fkbp4	18	6536293	6550378	37.79	protein_coding	1	FK506 binding protein 4 [Source:ZFIN;Acc:ZDB-GENE-030131-514]
2.37858e-07	-1.30597	0.243	0.445	0.0043873	bfx1391.CNS48	slc38a2	-7.83245	0.336399	0.118983	0.231985	0.185463	-0.107761	0.0446428	ENSDARG00000045886	slc38a2	4	1600034	1617897	33.04	protein_coding	1	solute carrier family 38, member 2 [Source:ZFIN;Acc:ZDB-GENE-030131-9659]
3.99476e-08	-1.1884	0.514	0.729	0.000736833	bfx1391.CNS48	zfp36l1b	-10.4064	0.555997	0.36537	0.7222	0.0486491	-0.127115	0.201892	ENSDARG00000021443	zfp36l1b	20	9575374	9580446	39.46	protein_coding	-1	zinc finger protein 36, C3H type-like 1b [Source:ZFIN;Acc:ZDB-GENE-030131-2391]
1.01161e-08	-1.02707	0.988	0.991	0.000186591	bfx1391.CNS48	adgre10	-12.3878	1.85747	1.74859	2.73167	-0.143131	-0.232238	0.572374	ENSDARG00000075855	adgre10	1	55730205	55747003	36.28	protein_coding	1	adhesion G protein-coupled receptor E10 [Source:ZFIN;Acc:ZDB-GENE-090313-152]
2.59771e-10	-1.13636	0.988	0.991	4.79147e-06	bfx1391.CNS48	ubb	-17.6711	1.96014	1.9087	3.17384	-0.21523	-0.252991	0.675546	ENSDARG00000093313	ubb	5	42092227	42096331	40.15	protein_coding	1	ubiquitin B [Source:ZFIN;Acc:ZDB-GENE-050411-10]
2.15166e-11	-1.70404	0.967	0.994	3.96873e-07	bfx1391.CNS48	CABZ01080568.1	-21.2648	1.13002	1.39513	3.46707	-0.402811	-0.260234	0.854027	ENSDARG00000051762	CABZ01080568.1	25	34662358	34670413	36.16	protein_coding	-1
5.40447e-14	-1.12422	1	1	9.96854e-10	bfx1391.CNS48	hsp70.1	-29.9019	4.13665	3.99569	5.17756	-0.176139	-0.298755	0.729306	ENSDARG00000029688	hsp70.1	3	26112780	26115559	46.37	protein_coding	-1	heat shock cognate 70-kd protein, tandem duplicate 1 [Source:ZFIN;Acc:ZDB-GENE-990415-91]
1.40239e-14	-3.00585	0.535	0.782	2.58672e-10	bfx1391.CNS48	si:dkey-4p15.3	-31.8482	0.0684602	0.164182	1.21765	-0.316689	-0.230269	0.72083	ENSDARG00000037403	si:dkey-4p15.3	15	19661498	19677511	37.34	protein_coding	-1	si:dkey-4p15.3 [Source:ZFIN;Acc:ZDB-GENE-121214-31]
2.02963e-15	-1.15978	1	1	3.74366e-11	bfx1391.CNS48	hsp90aa1.2	-34.6368	4.38925	4.04175	5.46756	-0.073957	-0.312379	0.665885	ENSDARG00000024746	hsp90aa1.2	20	53967350	53981626	35.7	protein_coding	-1	heat shock protein 90, alpha (cytosolic), class A member 1, tandem duplicate 2 [Source:ZFIN;Acc:ZDB-GENE-031001-3]
1.54338e-15	-1.02137	1	1	2.84676e-11	bfx1391.CNS48	hsp70l	-35.0319	4.60388	4.35368	5.58246	-0.107963	-0.31449	0.699775	ENSDARG00000055723	hsp70l	8	4798158	4800911	46.3	protein_coding	1	heat shock cognate 70-kd protein, like [Source:ZFIN;Acc:ZDB-GENE-050321-1]
1.03468e-15	-0.913292	1	1	1.90848e-11	bfx1391.CNS48	hsp70.3	-35.6088	3.94562	3.5858	4.52128	0.02958	-0.317311	0.584552	ENSDARG00000021924	hsp70.3	3	26123736	26127091	42.7	protein_coding	1	heat shock cognate 70-kd protein, tandem duplicate 3 [Source:ZFIN;Acc:ZDB-GENE-110713-1]
1.0702e-17	-1.14052	1	1	1.97398e-13	bfx1391.CNS48	hsp70.2	-42.204	4.4035	4.25458	5.44539	-0.192383	-0.33655	0.816271	ENSDARG00000092362	hsp70.2	3	26119603	26122353	46.67	protein_coding	-1	heat shock cognate 70-kd protein, tandem duplicate 2 [Source:ZFIN;Acc:ZDB-GENE-110405-1]
1.99367e-18	-1.0978	0.942	0.981	3.67733e-14	bfx1391.CNS48	hsp90aa1.1	-44.6283	1.39358	1.23832	2.35863	-0.182712	-0.344528	0.823137	ENSDARG00000010478	hsp90aa1.1	20	53982317	54012043	36.16	protein_coding	-1	heat shock protein 90, alpha (cytosolic), class A member 1, tandem duplicate 1 [Source:ZFIN;Acc:ZDB-GENE-990415-94]

## Sheet: ctr vs rest
p_val	avg_log2FC	pct.1	pct.2	p_val_adj	cluster	gene	p_val_adj_score	avg_RNA_data_idbfx1391.CNS24	avg_RNA_data_idbfx1391.CNS48	avg_RNA_data_idbfx1391.Ctrl	avg_RNA_scale.data_idbfx1391.CNS24	avg_RNA_scale.data_idbfx1391.CNS48	avg_RNA_scale.data_idbfx1391.Ctrl	ensembl_gene_id	external_gene_name.1	chromosome_name	start_position	end_position	percentage_gene_gc_content	gene_biotype	strand	description
1.09943e-42	2.36887	1	0.973	2.0279e-38	bfx1391.Ctrl	CABZ01080568.1	125.213	1.13002	1.39513	3.46707	-0.402811	-0.260234	0.854027	ENSDARG00000051762	CABZ01080568.1	25	34662358	34670413	36.16	protein_coding	-1
1.68302e-38	1.3595	1	0.948	3.10434e-34	bfx1391.Ctrl	hsp90aa1.1	111.311	1.39358	1.23832	2.35863	-0.182712	-0.344528	0.823137	ENSDARG00000010478	hsp90aa1.1	20	53982317	54012043	36.16	protein_coding	-1	heat shock protein 90, alpha (cytosolic), class A member 1, tandem duplicate 1 [Source:ZFIN;Acc:ZDB-GENE-990415-94]
6.28647e-38	1.58019	1	1	1.15954e-33	bfx1391.Ctrl	hsp70.2	109.41	4.4035	4.25458	5.44539	-0.192383	-0.33655	0.816271	ENSDARG00000092362	hsp70.2	3	26119603	26122353	46.67	protein_coding	-1	heat shock cognate 70-kd protein, tandem duplicate 2 [Source:ZFIN;Acc:ZDB-GENE-110405-1]
2.23096e-34	3.9825	0.918	0.564	4.115e-30	bfx1391.Ctrl	si:dkey-4p15.3	97.617	0.0684602	0.164182	1.21765	-0.316689	-0.230269	0.72083	ENSDARG00000037403	si:dkey-4p15.3	15	19661498	19677511	37.34	protein_coding	-1	si:dkey-4p15.3 [Source:ZFIN;Acc:ZDB-GENE-121214-31]
9.19715e-30	1.5232	1	1	1.69641e-25	bfx1391.Ctrl	hsp70.1	82.2857	4.13665	3.99569	5.17756	-0.176139	-0.298755	0.729306	ENSDARG00000029688	hsp70.1	3	26112780	26115559	46.37	protein_coding	-1	heat shock cognate 70-kd protein, tandem duplicate 1 [Source:ZFIN;Acc:ZDB-GENE-990415-91]
2.71586e-27	1.38682	1	1	5.0094e-23	bfx1391.Ctrl	hsp70l	74.0797	4.60388	4.35368	5.58246	-0.107963	-0.31449	0.699775	ENSDARG00000055723	hsp70l	8	4798158	4800911	46.3	protein_coding	1	heat shock cognate 70-kd protein, like [Source:ZFIN;Acc:ZDB-GENE-050321-1]
8.41341e-26	2.07365	1	0.954	1.55185e-21	bfx1391.Ctrl	hspa5	69.1265	0.954897	1.24643	2.68885	-0.358777	-0.185525	0.671662	ENSDARG00000103846	hspa5	5	2713779	2721686	33.83	protein_coding	-1	heat shock protein 5 [Source:ZFIN;Acc:ZDB-GENE-031001-11]
2.04677e-25	1.3782	1	0.985	3.77527e-21	bfx1391.Ctrl	ubb	67.8439	1.96014	1.9087	3.17384	-0.21523	-0.252991	0.675546	ENSDARG00000093313	ubb	5	42092227	42096331	40.15	protein_coding	1	ubiquitin B [Source:ZFIN;Acc:ZDB-GENE-050411-10]
1.01763e-24	1.31807	1	1	1.87702e-20	bfx1391.Ctrl	hsp90aa1.2	65.5301	4.38925	4.04175	5.46756	-0.073957	-0.312379	0.665885	ENSDARG00000024746	hsp90aa1.2	20	53967350	53981626	35.7	protein_coding	-1	heat shock protein 90, alpha (cytosolic), class A member 1, tandem duplicate 2 [Source:ZFIN;Acc:ZDB-GENE-031001-3]
3.26344e-21	2.34787	0.719	0.319	6.01941e-17	bfx1391.Ctrl	fkbp4	53.8832	0.0988386	0.162367	0.685522	-0.214173	-0.141217	0.459569	ENSDARG00000008447	fkbp4	18	6536293	6550378	37.79	protein_coding	1	FK506 binding protein 4 [Source:ZFIN;Acc:ZDB-GENE-030131-514]
9.35408e-21	2.50103	1	0.931	1.72536e-16	bfx1391.Ctrl	si:ch211-131k2.3	52.364	0.670024	0.935704	2.31366	-0.30701	-0.163123	0.583151	ENSDARG00000079462	si:ch211-131k2.3	12	6002715	6006865	28.35	protein_coding	1	si:ch211-131k2.3 [Source:ZFIN;Acc:ZDB-GENE-121214-210]
1.38507e-18	0.883856	1	1	2.55477e-14	bfx1391.Ctrl	hsp70.3	45.1538	3.94562	3.5858	4.52128	0.02958	-0.317311	0.584552	ENSDARG00000021924	hsp70.3	3	26123736	26127091	42.7	protein_coding	1	heat shock cognate 70-kd protein, tandem duplicate 3 [Source:ZFIN;Acc:ZDB-GENE-110713-1]
2.8464e-18	1.75473	1	0.985	5.25018e-14	bfx1391.Ctrl	mcl1a	44.1146	1.28868	1.82742	3.1366	-0.398425	-0.115559	0.571828	ENSDARG00000009779	mcl1a	19	348729	353231	39.57	protein_coding	1	MCL1, BCL2 family apoptosis regulator a [Source:ZFIN;Acc:ZDB-GENE-000511-7]
5.29858e-18	1.21046	1	0.985	9.77323e-14	bfx1391.Ctrl	adgre10	43.2182	1.85747	1.74859	2.73167	-0.143131	-0.232238	0.572374	ENSDARG00000075855	adgre10	1	55730205	55747003	36.28	protein_coding	1	adhesion G protein-coupled receptor E10 [Source:ZFIN;Acc:ZDB-GENE-090313-152]
3.68087e-17	1.35265	1	1	6.78936e-13	bfx1391.Ctrl	UBB	40.4218	3.16591	3.16321	4.47506	-0.197852	-0.199407	0.557209	ENSDARG00000002369	UBB	5	42064144	42068490	36.88	protein_coding	1	si:ch211-202a12.4 [Source:ZFIN;Acc:ZDB-GENE-030131-8486]
2.25202e-16	1.46039	1	1	4.15386e-12	bfx1391.Ctrl	dnajb1b	37.8087	2.33972	2.57864	3.82588	-0.285985	-0.152508	0.544287	ENSDARG00000041394	dnajb1b	1	55745878	55750208	38.14	protein_coding	-1	DnaJ heat shock protein family (Hsp40) member B1b [Source:ZFIN;Acc:ZDB-GENE-030131-5455]
1.43845e-14	1.93333	0.749	0.43	2.65321e-10	bfx1391.Ctrl	hsph1	31.8115	0.13685	0.263336	0.736421	-0.230624	-0.0990786	0.392927	ENSDARG00000019874	hsph1	15	31564137	31588162	34.41	protein_coding	-1	heat shock 105/110 protein 1 [Source:ZFIN;Acc:ZDB-GENE-120410-4]
3.34225e-14	1.67386	0.93	0.697	6.16478e-10	bfx1391.Ctrl	pdcd4b	30.5952	0.35419	0.575361	1.20617	-0.2607	-0.0891377	0.400183	ENSDARG00000041022	pdcd4b	22	29655981	29689981	35.22	protein_coding	-1	programmed cell death 4b [Source:ZFIN;Acc:ZDB-GENE-030131-9847]
2.98037e-13	1.86187	0.778	0.491	5.49729e-09	bfx1391.Ctrl	tbcb	27.4386	0.161724	0.300286	0.788926	-0.235545	-0.0967421	0.392747	ENSDARG00000068404	tbcb	18	37259800	37270740	35.23	protein_coding	1	tubulin folding cofactor B [Source:ZFIN;Acc:ZDB-GENE-030131-9296]
3.00553e-13	1.84875	0.912	0.716	5.5437e-09	bfx1391.Ctrl	bag3	27.4265	0.149727	0.653933	1.27451	-0.420227	-0.0357659	0.437433	ENSDARG00000039486	bag3	13	25486608	25498661	38.23	protein_coding	1	BCL2 associated athanogene 3 [Source:ZFIN;Acc:ZDB-GENE-040801-40]
4.46443e-13	1.69087	0.515	0.207	8.23465e-09	bfx1391.Ctrl	pcyt2	26.8556	0.0674378	0.110852	0.360303	-0.151065	-0.0848326	0.295729	ENSDARG00000043003	pcyt2	22	11596432	11614973	34.95	protein_coding	-1	phosphate cytidylyltransferase 2, ethanolamine [Source:ZFIN;Acc:ZDB-GENE-041010-132]
1.15702e-12	1.66365	0.854	0.626	2.13412e-08	bfx1391.Ctrl	hspbp1	25.4818	0.355934	0.430325	1.08569	-0.196667	-0.132956	0.428319	ENSDARG00000102937	hspbp1	3	13600714	13618382	37.23	protein_coding	1	HSPA (heat shock 70kDa) binding protein, cytoplasmic cochaperone 1 [Source:ZFIN;Acc:ZDB-GENE-030219-55]
1.61769e-12	1.92081	0.848	0.618	2.98383e-08	bfx1391.Ctrl	cbx7a	24.9983	0.259389	0.355666	0.960708	-0.205916	-0.120915	0.413266	ENSDARG00000038025	cbx7a	3	24986145	24994617	40.26	protein_coding	1	chromobox homolog 7a [Source:ZFIN;Acc:ZDB-GENE-050417-400]
6.73511e-12	1.50299	0.994	0.939	1.24229e-07	bfx1391.Ctrl	hspa4a	22.9405	1.0437	1.136	2.04176	-0.198986	-0.139601	0.443138	ENSDARG00000004754	hspa4a	21	43137500	43171249	37.35	protein_coding	-1	heat shock protein 4a [Source:ZFIN;Acc:ZDB-GENE-040426-2832]
9.77318e-11	1.58112	0.433	0.171	1.80266e-06	bfx1391.Ctrl	si:ch211-199o1.2	19.0814	0.00519981	0.0417882	0.16883	-0.145529	-0.0590428	0.235751	ENSDARG00000056210	si:ch211-199o1.2	8	24968098	24970790	42.33	protein_coding	-1	si:ch211-199o1.2 [Source:ZFIN;Acc:ZDB-GENE-060503-867]
1.74427e-10	1.31819	0.713	0.424	3.21731e-06	bfx1391.Ctrl	stip1	18.2457	0.161575	0.24806	0.493545	-0.150769	-0.0513152	0.230983	ENSDARG00000004906	stip1	5	66807179	66823794	33.17	protein_coding	-1	stress-induced phosphoprotein 1 [Source:ZFIN;Acc:ZDB-GENE-041121-17]
2.2062e-10	1.46125	0.865	0.683	4.06934e-06	bfx1391.Ctrl	hsp90b1	17.9068	0.403012	0.492806	1.11851	-0.191701	-0.118039	0.395263	ENSDARG00000003570	hsp90b1	4	9836465	9843836	38.4	protein_coding	1	heat shock protein 90, beta (grp94), member 1 [Source:ZFIN;Acc:ZDB-GENE-031002-1]
4.08678e-10	0.921908	0.918	0.712	7.53807e-06	bfx1391.Ctrl	chchd2	17.0174	0.442286	0.66207	1.11728	-0.227921	-0.0544795	0.304748	ENSDARG00000059304	chchd2	15	5773119	5780648	34.3	protein_coding	-1	coiled-coil-helix-coiled-coil-helix domain containing 2 [Source:ZFIN;Acc:ZDB-GENE-040426-1737]
1.34604e-09	1.62222	0.725	0.447	2.48277e-05	bfx1391.Ctrl	cited4b	15.2977	0.147396	0.290227	0.470996	-0.168725	-0.0156426	0.1781	ENSDARG00000101009	cited4b	16	35535171	35537491	45.11	protein_coding	1	Cbp/p300-interacting transactivator, with Glu/Asp-rich carboxy-terminal domain, 4b [Source:ZFIN;Acc:ZDB-GENE-030425-5]
1.5758e-09	1.30759	0.871	0.704	2.90656e-05	bfx1391.Ctrl	ahsa1b	15.0703	0.373695	0.519895	1.1068	-0.215937	-0.0976369	0.377269	ENSDARG00000100317	ahsa1b	17	43850516	43863700	34.65	protein_coding	-1	AHA1, activator of heat shock protein ATPase homolog 1b [Source:ZFIN;Acc:ZDB-GENE-030131-664]
3.10729e-09	1.25187	0.942	0.766	5.7314e-05	bfx1391.Ctrl	hspb1	14.0908	0.279535	0.750126	1.13289	-0.332563	0.00567968	0.280794	ENSDARG00000041065	hspb1	5	3568016	3584815	32.1	protein_coding	-1	heat shock protein, alpha-crystallin-related, 1 [Source:ZFIN;Acc:ZDB-GENE-030326-4]
5.50402e-09	1.35653	0.456	0.228	0.000101522	bfx1391.Ctrl	si:dkey-205h13.1	13.2659	0.0378968	0.13724	0.408685	-0.237999	-0.0780597	0.358956	ENSDARG00000079307	si:dkey-205h13.1	23	26503876	26523026	33.13	protein_coding	-1	si:dkey-205h13.1 [Source:ZFIN;Acc:ZDB-GENE-090313-227]
9.48977e-09	1.41338	0.696	0.43	0.000175039	bfx1391.Ctrl	degs1	12.48	0.11727	0.310067	0.479138	-0.211656	1.44588e-05	0.185636	ENSDARG00000007347	degs1	13	502230	514843	37.22	protein_coding	1	delta(4)-desaturase, sphingolipid 1 [Source:ZFIN;Acc:ZDB-GENE-030131-5283]
1.19692e-08	1.88684	0.661	0.43	0.000220771	bfx1391.Ctrl	arl4ab	12.1452	0.0315658	0.278816	0.601724	-0.301333	-0.0305469	0.323099	ENSDARG00000033182	arl4ab	19	31339305	31341850	44.54	protein_coding	-1	ADP-ribosylation factor-like 4ab [Source:ZFIN;Acc:ZDB-GENE-030219-167]
1.92563e-08	1.26497	0.801	0.555	0.000355182	bfx1391.Ctrl	zfp36l1b	11.4592	0.555997	0.36537	0.7222	0.0486491	-0.127115	0.201892	ENSDARG00000021443	zfp36l1b	20	9575374	9580446	39.46	protein_coding	-1	zinc finger protein 36, C3H type-like 1b [Source:ZFIN;Acc:ZDB-GENE-030131-2391]
2.61727e-08	1.23188	0.982	0.852	0.000482756	bfx1391.Ctrl	dusp1	11.0164	0.791392	0.871587	1.32676	-0.12162	-0.0678632	0.237251	ENSDARG00000100515	dusp1	14	15760253	15763648	41.93	protein_coding	-1	dual specificity phosphatase 1 [Source:ZFIN;Acc:ZDB-GENE-040426-2018]
1.0283e-07	1.20102	0.368	0.163	0.00189669	bfx1391.Ctrl	mindy3	9.0423	0.0699714	0.0575272	0.258062	-0.0819564	-0.105574	0.275013	ENSDARG00000028715	mindy3	16	28270037	28371330	37.43	protein_coding	1	MINDY lysine 48 deubiquitinase 3 [Source:ZFIN;Acc:ZDB-GENE-061110-13]
3.33315e-07	0.872592	0.485	0.255	0.00614799	bfx1391.Ctrl	cyb5a	7.34567	0.104349	0.170849	0.284739	-0.11451	-0.0206324	0.140144	ENSDARG00000098589	cyb5a	24	2836307	2843107	30.57	protein_coding	-1	cytochrome b5 type A (microsomal) [Source:ZFIN;Acc:ZDB-GENE-040426-2148]
4.05727e-07	1.12002	0.649	0.418	0.00748364	bfx1391.Ctrl	wbp2	7.06204	0.16138	0.257136	0.488511	-0.152985	-0.0440912	0.219028	ENSDARG00000056605	wbp2	12	45200744	45218478	37.54	protein_coding	1	WW domain binding protein 2 [Source:ZFIN;Acc:ZDB-GENE-050522-137]
5.03851e-07	0.697171	0.433	0.215	0.00929353	bfx1391.Ctrl	glrx5	6.74956	0.0627208	0.132155	0.27073	-0.147691	-0.0335802	0.194161	ENSDARG00000043665	glrx5	20	10484015	10487951	31.12	protein_coding	-1	glutaredoxin 5 homolog (S. cerevisiae) [Source:ZFIN;Acc:ZDB-GENE-040426-1957]
6.73318e-07	1.19487	0.333	0.142	0.0124194	bfx1391.Ctrl	ip6k2b	6.33127	0.0479251	0.0743845	0.230419	-0.109924	-0.0625559	0.216781	ENSDARG00000019613	ip6k2b	6	40089743	40162742	35.14	protein_coding	-1	inositol hexakisphosphate kinase 2b [Source:ZFIN;Acc:ZDB-GENE-040718-85]
7.553e-07	0.941086	0.427	0.215	0.0139315	bfx1391.Ctrl	ak3	6.1655	0.0891458	0.108481	0.282524	-0.094032	-0.0640591	0.205732	ENSDARG00000058226	ak3	10	11000894	11012000	34.54	protein_coding	-1	adenylate kinase 3 [Source:ZFIN;Acc:ZDB-GENE-040426-2142]
1.33046e-06	1.34755	0.678	0.455	0.0245403	bfx1391.Ctrl	serpinh1b	5.3487	0.149524	0.29219	0.483115	-0.176087	-0.0190483	0.191111	ENSDARG00000019949	serpinh1b	15	29382454	29388012	37.67	protein_coding	-1	serpin peptidase inhibitor, clade H (heat shock protein 47), member 1b [Source:ZFIN;Acc:ZDB-GENE-990415-93]
1.53252e-06	1.02601	0.585	0.357	0.0282673	bfx1391.Ctrl	sumo1	5.14472	0.108358	0.226689	0.34226	-0.151006	-0.00385112	0.139871	ENSDARG00000044267	sumo1	6	9677420	9688511	36.68	protein_coding	1	small ubiquitin-like modifier 1 [Source:ZFIN;Acc:ZDB-GENE-040426-2186]
1.72268e-06	0.824386	0.801	0.589	0.0317748	bfx1391.Ctrl	glulb	4.97597	0.314764	0.530398	0.65856	-0.177322	0.0142552	0.128119	ENSDARG00000100003	glulb	6	23809163	23813893	37.43	protein_coding	1	glutamate-ammonia ligase (glutamine synthase) b [Source:ZFIN;Acc:ZDB-GENE-030131-8417]
1.88698e-06	0.820931	0.754	0.537	0.0348053	bfx1391.Ctrl	rprmb	4.84455	0.350247	0.380612	0.593705	-0.0735161	-0.0454079	0.151852	ENSDARG00000024006	rprmb	6	13333133	13334222	42.2	protein_coding	1	reprimo, TP53 dependent G2 arrest mediator candidate b [Source:ZFIN;Acc:ZDB-GENE-040426-1779]
2.47668e-06	1.39177	0.316	0.15	0.0456823	bfx1391.Ctrl	laptm4b	4.45222	0.0308807	0.0651	0.270632	-0.145755	-0.0837147	0.288921	ENSDARG00000035870	laptm4b	19	32864577	32888758	32.61	protein_coding	-1	lysosomal protein transmembrane 4 beta [Source:ZFIN;Acc:ZDB-GENE-030616-616]
2.58531e-06	0.937568	0.409	0.217	0.047686	bfx1391.Ctrl	im:6904045	4.39029	0.113846	0.099252	0.311167	-0.0783339	-0.104009	0.268826	ENSDARG00000115174	im:6904045	3	58218661	58226583	35.54	protein_coding	-1	im:6904045 [Source:ZFIN;Acc:ZDB-GENE-050506-75]
2.13872e-06	-5.08305	0.696	0.701	0.0394487	bfx1391.Ctrl	defbl1	-4.66388	0.0433106	1.02764	0.0905681	-0.356693	0.330862	-0.323683	ENSDARG00000075161	defbl1	21	21741804	21742991	34.34	protein_coding	1	defensin, beta-like 1 [Source:ZFIN;Acc:ZDB-GENE-070207-1]
2.11004e-06	-1.22414	0.199	0.399	0.0389198	bfx1391.Ctrl	cebpd	-4.68335	0.18118	0.295434	0.0598613	-0.034693	0.118267	-0.197111	ENSDARG00000087303	cebpd	24	35564668	35565927	50.56	protein_coding	1	CCAAT enhancer binding protein delta [Source:ZFIN;Acc:ZDB-GENE-020111-4]
8.48388e-07	-1.03515	0.082	0.261	0.0156485	bfx1391.Ctrl	cdipt	-5.99783	0.0305062	0.215327	0.040399	-0.158535	0.146202	-0.142223	ENSDARG00000070686	cdipt	3	21125293	21137362	37.71	protein_coding	-1	CDP-diacylglycerol--inositol 3-phosphatidyltransferase (phosphatidylinositol synthase) [Source:ZFIN;Acc:ZDB-GENE-040426-2536]
3.20692e-07	-1.21882	0.076	0.255	0.00591516	bfx1391.Ctrl	psat1	-7.40137	0.149185	0.2009	0.0224527	0.0115648	0.0950425	-0.193004	ENSDARG00000016733	psat1	5	69486184	69499595	40.58	protein_coding	-1	phosphoserine aminotransferase 1 [Source:ZFIN;Acc:ZDB-GENE-030131-5723]
1.47844e-07	-1.65504	0.129	0.319	0.00272698	bfx1391.Ctrl	zgc:195023	-8.51848	0.204029	0.278802	0.0122581	0.0172141	0.119332	-0.244692	ENSDARG00000052948	zgc:195023	8	48603398	48604351	44.97	protein_coding	1	zgc:195023 [Source:ZFIN;Acc:ZDB-GENE-081022-175]
8.53139e-08	-1.12399	0.105	0.309	0.00157362	bfx1391.Ctrl	nansa	-9.3117	0.14018	0.186013	0.0231752	0.0124457	0.0876673	-0.179587	ENSDARG00000045620	nansa	1	12335816	12344792	37.02	protein_coding	1	N-acetylneuraminic acid synthase a [Source:ZFIN;Acc:ZDB-GENE-030131-1500]
4.66242e-08	-2.62271	0.871	0.871	0.000859984	bfx1391.Ctrl	tmsb4x	-10.1834	0.480465	1.07244	0.294561	-0.211625	0.288036	-0.368538	ENSDARG00000077777	tmsb4x	9	54178475	54180059	39.12	protein_coding	1	thymosin beta 4 X-linked [Source:ZFIN;Acc:ZDB-GENE-030131-8304]
4.55598e-08	-1.35342	0.082	0.28	0.00084035	bfx1391.Ctrl	ms4a17a.11	-10.2167	0.0760115	0.200952	0.0177306	-0.0795308	0.127885	-0.176284	ENSDARG00000094809	ms4a17a.11	4	76575585	76588333	38.9	protein_coding	1	membrane-spanning 4-domains, subfamily A, member 17A.11 [Source:ZFIN;Acc:ZDB-GENE-050417-157]
3.83684e-08	-4.51278	0.719	0.804	0.000707706	bfx1391.Ctrl	marcksl1b	-10.4646	0.312773	1.07928	0.104062	-0.22582	0.293879	-0.367329	ENSDARG00000035715	marcksl1b	19	29798064	29800812	42.38	protein_coding	1	MARCKS-like 1b [Source:ZFIN;Acc:ZDB-GENE-040426-2315]
2.18405e-08	-1.03818	0.216	0.466	0.000402848	bfx1391.Ctrl	cnot9	-11.2775	0.19702	0.360661	0.102642	-0.0700145	0.127529	-0.183946	ENSDARG00000033855	cnot9	22	12752286	12763350	33.79	protein_coding	-1	CCR4-NOT transcription complex subunit 9 [Source:ZFIN;Acc:ZDB-GENE-030131-1558]
7.05958e-09	-1.25286	0.626	0.833	0.000130214	bfx1391.Ctrl	higd1a	-12.9068	0.481398	0.998563	0.335233	-0.163804	0.215547	-0.271019	ENSDARG00000022303	higd1a	2	2168547	2175629	33.98	protein_coding	1	HIG1 hypoxia inducible domain family, member 1A [Source:ZFIN;Acc:ZDB-GENE-030826-15]
4.37001e-09	-2.7569	0.994	0.979	8.06048e-05	bfx1391.Ctrl	sst2	-13.5988	1.50794	1.95918	0.675086	-0.00423116	0.201286	-0.383558	ENSDARG00000014190	sst2	2	5726353	5728843	40.1	protein_coding	-1	somatostatin 2 [Source:ZFIN;Acc:ZDB-GENE-010219-2]
3.26156e-09	-1.79927	0.31	0.557	6.01595e-05	bfx1391.Ctrl	pgam1a	-14.0208	0.388444	0.409992	0.0624303	0.0804505	0.103607	-0.269909	ENSDARG00000005423	pgam1a	13	31393192	31397987	34.7	protein_coding	-1	phosphoglycerate mutase 1a [Source:ZFIN;Acc:ZDB-GENE-030131-1827]
2.19202e-09	-1.21422	0.52	0.739	4.04317e-05	bfx1391.Ctrl	ier2a	-14.5942	0.560188	0.752022	0.177126	0.00306134	0.162782	-0.315874	ENSDARG00000099195	ier2a	3	33761549	33762726	48.9	protein_coding	1	immediate early response 2a [Source:ZFIN;Acc:ZDB-GENE-030131-9126]
1.6431e-09	-1.80171	0.912	0.979	3.03069e-05	bfx1391.Ctrl	sst1.1	-15.01	1.19427	1.84651	0.600028	-0.0826461	0.227499	-0.365207	ENSDARG00000040799	sst1.1	15	36156986	36158851	38.48	protein_coding	1	somatostatin 1, tandem duplicate 1 [Source:ZFIN;Acc:ZDB-GENE-030131-4743]
1.31621e-12	-2.06776	0.696	0.891	2.42774e-08	bfx1391.Ctrl	psmd10	-25.2958	0.779924	1.09175	0.257153	-0.0140618	0.201923	-0.376159	ENSDARG00000015628	psmd10	14	28464736	28469244	30.69	protein_coding	1	proteasome 26S subunit, non-ATPase 10 [Source:ZFIN;Acc:ZDB-GENE-050112-1]
3.48124e-31	-1.30916	1	1	6.42114e-27	bfx1391.Ctrl	NC-002333.4	-87.0092	5.55001	6.05203	5.12178	-0.187727	0.478564	-0.756073	ENSDARG00000080337	NC_002333.4	MT	2043	3725	41.12	Mt_rRNA	1
