# Supplementary material for: Developmental beta-cell death orchestrates the islet’s inflammatory milieu by regulating immune system crosstalk
Source: EMBO J. 2025 Jan 6;44(4):1131–53. doi: 10.1038/s44318-024-00332-w (PMC11833124; doi:10.1038/s44318-024-00332-w)
Supplement: Supplementary file 8 — Source data Fig. 1 [file 44318_2024_332_MOESM8_ESM.zip]

Archive with 53 entries (46 files):
- Figure 1/
- Figure 1/1C/
- Figure 1/1C/max proj/
- Figure 1/1C/max proj/p35 15 dpf composite.tif
- Figure 1/1C/max proj/p35 15 dpf Hoechst.tif
- Figure 1/1C/max proj/p35 15 dpf mCherry.tif
- Figure 1/1C/max proj/p35 30 dpf composite.tif
- Figure 1/1C/max proj/p35 30 dpf Hoechst.tif
- Figure 1/1C/max proj/p35 30 dpf mCherry.tif
- Figure 1/1C/max proj/p35 5 dpf composite.tif
- Figure 1/1C/max proj/p35 5 dpf Hoechst.tif
- Figure 1/1C/max proj/p35 5 dpf Ins.tif
- Figure 1/1C/max proj/Thumbs.db
- Figure 1/1C/max proj/WT 15 dpf composite.tif
- Figure 1/1C/max proj/WT 15 dpf Hoechst.tif
- Figure 1/1C/max proj/WT 15 dpf mCherry.tif
- Figure 1/1C/max proj/WT 30 dpf composite.tif
- Figure 1/1C/max proj/WT 30 dpf Hoechst.tif
- Figure 1/1C/max proj/WT 30 dpf mCherry.tif
- Figure 1/1C/max proj/WT 5 dpf composite.tif
- Figure 1/1C/max proj/WT 5 dpf Hoechst.tif
- Figure 1/1C/max proj/WT 5 dpf mCherry.tif
- Figure 1/1D/
- Figure 1/1D/single plane/
- Figure 1/1D/single plane/p35 15 dpf composite.tif
- Figure 1/1D/single plane/p35 15 dpf Hoechst.tif
- Figure 1/1D/single plane/p35 15 dpf Ins.tif
- Figure 1/1D/single plane/p35 15 dpf PCNA.tif
- Figure 1/1D/single plane/p35 25 dpf composite.tif
- Figure 1/1D/single plane/p35 25 dpf Hoechst.tif
- Figure 1/1D/single plane/p35 25 dpf Ins.tif
- Figure 1/1D/single plane/p35 25 dpf PCNA.tif
- Figure 1/1D/single plane/p35 30 dpf composite.tif
- Figure 1/1D/single plane/p35 30 dpf Hoechst.tif
- Figure 1/1D/single plane/p35 30 dpf Ins.tif
- Figure 1/1D/single plane/p35 30 dpf PCNA.tif
- Figure 1/1D/single plane/Thumbs.db
- Figure 1/1D/single plane/WT 15 dpf composite.tif
- Figure 1/1D/single plane/WT 15 dpf Hoechst.tif
- Figure 1/1D/single plane/WT 15 dpf Ins.tif
- Figure 1/1D/single plane/WT 15 dpf PCNA.tif
- Figure 1/1D/single plane/WT 25 dpf composite.tif
- Figure 1/1D/single plane/WT 25 dpf Hoechst.tif
- Figure 1/1D/single plane/WT 25 dpf Ins.tif
- Figure 1/1D/single plane/WT 25 dpf PCNA.tif
- Figure 1/1D/single plane/WT 30 dpf composite.tif
- Figure 1/1D/single plane/WT 30 dpf Hoechst.tif
- Figure 1/1D/single plane/WT 30 dpf Ins.tif
- Figure 1/1D/single plane/WT 30 dpf PCNA.tif
- Figure 1/1E/
- Figure 1/1E/beta cell.xlsx
- Figure 1/1F/
- Figure 1/1F/proliferation.xlsx
