# Supplementary material for: Developmental beta-cell death orchestrates the islet’s inflammatory milieu by regulating immune system crosstalk
Source: EMBO J. 2025 Jan 6;44(4):1131–53. doi: 10.1038/s44318-024-00332-w (PMC11833124; doi:10.1038/s44318-024-00332-w)
Supplement: Supplementary file 8 — Source data Fig. 1 [file 44318_2024_332_MOESM8_ESM.zip › Figure 1/1E/beta cell.xlsx]

## Sheet: Sheet1
	5 dpf			15 dpf			30 dpf
Sample	WT	p35		WT	p35		WT	p35
1	42	41		107	109		190	296
2	44	43		113	111		206	298
3	46	44		115	116		210	313
4	44	40		117	112		220	320
5	45	46		120	118		213	316
6	45	42		114	122		202	335
