# Supplementary material for: Developmental beta-cell death orchestrates the islet’s inflammatory milieu by regulating immune system crosstalk
Source: EMBO J. 2025 Jan 6;44(4):1131–53. doi: 10.1038/s44318-024-00332-w (PMC11833124; doi:10.1038/s44318-024-00332-w)
Supplement: Supplementary file 8 — Source data Fig. 1 [file 44318_2024_332_MOESM8_ESM.zip › Figure 1/1F/proliferation.xlsx]

## Sheet: Sheet1
%PCNA + Ins+
15 dpf			25 dpf			30 dpf
WT	p35		WT	p35		WT	p35
8.10811	6.54206		13.9785	13.9896		9.38776	9.24658
5.76923	5.71429		14.8936	14.8718		9.2511	8.66873
6.54206	7.14286		14.2045	14.1414		8.74525	8.5044
	7.62712		13.9785	13.0435		8.20896	7.27848
			13.7931	14.7059		9.78261	9.38416
			13.0952				7.54717
