# Supplementary material for: Developmental beta-cell death orchestrates the islet’s inflammatory milieu by regulating immune system crosstalk
Source: EMBO J. 2025 Jan 6;44(4):1131–53. doi: 10.1038/s44318-024-00332-w (PMC11833124; doi:10.1038/s44318-024-00332-w)
Supplement: Supplementary file 9 — Source data Fig. 2 [file 44318_2024_332_MOESM9_ESM.zip]

Archive with 7 entries (3 files):
- Figure 2/
- Figure 2/2A/
- Figure 2/2A/Fig 2A'.xlsx
- Figure 2/2B/
- Figure 2/2B/2B'.xlsx
- Figure 2/2C/
- Figure 2/2C/2C'.xlsx
