# Supplementary material for: Developmental beta-cell death orchestrates the islet’s inflammatory milieu by regulating immune system crosstalk
Source: EMBO J. 2025 Jan 6;44(4):1131–53. doi: 10.1038/s44318-024-00332-w (PMC11833124; doi:10.1038/s44318-024-00332-w)
Supplement: Supplementary file 9 — Source data Fig. 2 [file 44318_2024_332_MOESM9_ESM.zip › Figure 2/2A/Fig 2A'.xlsx]

## Sheet: Model A
Model A with heterogeneous subpopulations and chronic apoptosis after T_onset
Time	WT	1,96*SEM_WT	p35	1,96*SEM_p35	Time	PCNA_WT	PCNA_p35
5	44.3333	2.7324	42.6667	4.3204	15	6.80647	6.75658
15	114.333	8.733	114.667	9.7708	25	13.9906	14.1504
20	142.2	5.728	163.4	9.338	30	9.07513	8.43825
23	166.4	8.074	201.4	12.696
27	190	13.564	234.2	11.866
30	206.833	20.5686	311.333	21.5922
	WT	WT	WT		p35	p35	p35																	WT	p35
# Time	Np	Nq	N	# Time	Np	Nq	N																	Np/N	Np/N
5	3	41	44	5	3	41	44																	6.81818	6.81818
5.1	3.04358	41.4892	44.5328	5.1	3.04358	41.4892	44.5328																	6.83447	6.83447
5.2	3.0872	41.9812	45.0684	5.2	3.0872	41.9812	45.0684																	6.85003	6.85003
5.3	3.13086	42.476	45.6069	5.3	3.13086	42.476	45.6069																	6.86488	6.86488
5.4	3.17458	42.9737	46.1483	5.4	3.17458	42.9737	46.1483																	6.87908	6.87908
5.5	3.21834	43.4742	46.6925	5.5	3.21834	43.4742	46.6925																	6.89263	6.89263
5.6	3.26217	43.9775	47.2397	5.6	3.26217	43.9775	47.2397																	6.90557	6.90557
5.7	3.30605	44.4837	47.7898	5.7	3.30605	44.4837	47.7898																	6.9179	6.9179
5.8	3.35	44.9927	48.3427	5.8	3.35	44.9927	48.3427																	6.92969	6.92969
5.9	3.39403	45.5045	48.8986	5.9	3.39403	45.5045	48.8986																	6.94096	6.94096
6	3.43813	46.0192	49.4573	6	3.43813	46.0192	49.4573																	6.95171	6.95171
6.1	3.48231	46.5367	50.019	6.1	3.48231	46.5367	50.019																	6.96197	6.96197
6.2	3.52658	47.057	50.5835	6.2	3.52658	47.057	50.5835																	6.9718	6.9718
6.3	3.57093	47.5801	51.151	6.3	3.57093	47.5801	51.151																	6.98115	6.98115
6.4	3.61538	48.1061	51.7215	6.4	3.61538	48.1061	51.7215																	6.99009	6.99009
6.5	3.65992	48.6349	52.2948	6.5	3.65992	48.6349	52.2948																	6.99863	6.99863
6.6	3.70456	49.1666	52.8711	6.6	3.70456	49.1666	52.8711																	7.00678	7.00678
6.7	3.7493	49.7011	53.4504	6.7	3.7493	49.7011	53.4504																	7.01454	7.01454
6.8	3.79415	50.2384	54.0326	6.8	3.79415	50.2384	54.0326																	7.02196	7.02196
6.9	3.83912	50.7786	54.6178	6.9	3.83912	50.7786	54.6178																	7.02906	7.02906
7	3.88419	51.3217	55.2059	7	3.88419	51.3217	55.2059																	7.03582	7.03582
7.1	3.92939	51.8676	55.797	7.1	3.92939	51.8676	55.797																	7.0423	7.0423
7.2	3.97471	52.4164	56.3911	7.2	3.97471	52.4164	56.3911																	7.04847	7.04847
7.3	4.02015	52.968	56.9882	7.3	4.02015	52.968	56.9882																	7.05436	7.05436
7.4	4.06572	53.5226	57.5883	7.4	4.06572	53.5226	57.5883																	7.05998	7.05998
7.5	4.11143	54.08	58.1914	7.5	4.11143	54.08	58.1914																	7.06536	7.06536
7.6	4.15726	54.6402	58.7975	7.6	4.15726	54.6402	58.7975																	7.07047	7.07047
7.7	4.20324	55.2034	59.4066	7.7	4.20324	55.2034	59.4066																	7.07538	7.07538
7.8	4.24936	55.7695	60.0188	7.8	4.24936	55.7695	60.0188																	7.08005	7.08005
7.9	4.29562	56.3384	60.634	7.9	4.29562	56.3384	60.634																	7.08451	7.08451
8	4.34203	56.9103	61.2523	8	4.34203	56.9103	61.2523																	7.08876	7.08876
8.1	4.38859	57.4851	61.8737	8.1	4.38859	57.4851	61.8737																	7.09282	7.09282
8.2	4.43531	58.0628	62.4981	8.2	4.43531	58.0628	62.4981																	7.09671	7.09671
8.3	4.48218	58.6434	63.1256	8.3	4.48218	58.6434	63.1256																	7.10042	7.10042
8.4	4.52921	59.227	63.7562	8.4	4.52921	59.227	63.7562																	7.10395	7.10395
8.5	4.5764	59.8135	64.3899	8.5	4.5764	59.8135	64.3899																	7.10733	7.10733
8.6	4.62376	60.403	65.0267	8.6	4.62376	60.403	65.0267																	7.11056	7.11056
8.7	4.67128	60.9954	65.6667	8.7	4.67128	60.9954	65.6667																	7.11362	7.11362
8.8	4.71898	61.5908	66.3098	8.8	4.71898	61.5908	66.3098																	7.11656	7.11656
8.9	4.76684	62.1892	66.956	8.9	4.76684	62.1892	66.956																	7.11936	7.11936
9	4.81489	62.7905	67.6054	9	4.81489	62.7905	67.6054																	7.12205	7.12205
9.1	4.86311	63.3949	68.258	9.1	4.86311	63.3949	68.258																	7.1246	7.1246
9.2	4.91151	64.0022	68.9138	9.2	4.91151	64.0022	68.9138																	7.12703	7.12703
9.3	4.96009	64.6126	69.5727	9.3	4.96009	64.6126	69.5727																	7.12936	7.12936
9.4	5.00886	65.226	70.2349	9.4	5.00886	65.226	70.2349																	7.13158	7.13158
9.5	5.05782	65.8425	70.9003	9.5	5.05782	65.8425	70.9003																	7.13371	7.13371
9.6	5.10697	66.462	71.5689	9.6	5.10697	66.462	71.5689																	7.13574	7.13574
9.7	5.15631	67.0845	72.2408	9.7	5.15631	67.0845	72.2408																	7.13767	7.13767
9.8	5.20584	67.7101	72.9159	9.8	5.20584	67.7101	72.9159																	7.13951	7.13951
9.9	5.25557	68.3388	73.5943	9.9	5.25557	68.3388	73.5943																	7.14127	7.14127
10	5.30551	68.9705	74.276	10	5.30551	68.9705	74.276																	7.14297	7.14297
10.1	5.35564	69.6054	74.961	10.1	5.35564	69.6054	74.961																	7.14457	7.14457
10.2	5.40597	70.2434	75.6493	10.2	5.40597	70.2434	75.6493																	7.14609	7.14609
10.3	5.45651	70.8845	76.341	10.3	5.45651	70.8845	76.341																	7.14755	7.14755
10.4	5.50726	71.5287	77.0359	10.4	5.50726	71.5287	77.0359																	7.14895	7.14895
10.5	5.55822	72.176	77.7343	10.5	5.55822	72.176	77.7343																	7.15028	7.15028
10.6	5.60939	72.8266	78.436	10.6	5.60939	72.8266	78.436																	7.15155	7.15155
10.7	5.66078	73.4803	79.141	10.7	5.66078	73.4803	79.141																	7.15278	7.15278
10.8	5.71238	74.1371	79.8495	10.8	5.71238	74.1371	79.8495																	7.15393	7.15393
10.9	5.7642	74.7972	80.5614	10.9	5.7642	74.7972	80.5614																	7.15504	7.15504
11	5.81624	75.4605	81.2767	11	5.81624	75.4605	81.2767																	7.1561	7.1561
11.1	5.8685	76.1269	81.9954	11.1	5.8685	76.1269	81.9954																	7.15711	7.15711
11.2	5.92098	76.7966	82.7176	11.2	5.92098	76.7966	82.7176																	7.15807	7.15807
11.3	5.97369	77.4696	83.4433	11.3	5.97369	77.4696	83.4433																	7.15898	7.15898
11.4	6.02663	78.1458	84.1724	11.4	6.02663	78.1458	84.1724																	7.15986	7.15986
11.5	6.0798	78.8253	84.9051	11.5	6.0798	78.8253	84.9051																	7.1607	7.1607
11.6	6.1332	79.508	85.6412	11.6	6.1332	79.508	85.6412																	7.16151	7.16151
11.7	6.18683	80.1941	86.3809	11.7	6.18683	80.1941	86.3809																	7.16227	7.16227
11.8	6.2407	80.8835	87.1242	11.8	6.2407	80.8835	87.1242																	7.16299	7.16299
11.9	6.2948	81.5762	87.871	11.9	6.2948	81.5762	87.871																	7.16368	7.16368
12	6.34914	82.2722	88.6213	12	6.34914	82.2722	88.6213																	7.16435	7.16435
12.1	6.40373	82.9716	89.3753	12.1	6.40373	82.9716	89.3753																	7.16499	7.16499
12.2	6.45855	83.6743	90.1329	12.2	6.45855	83.6743	90.1329																	7.16559	7.16559
12.3	6.51362	84.3804	90.894	12.3	6.51362	84.3804	90.894																	7.16617	7.16617
12.4	6.56893	85.0899	91.6589	12.4	6.56893	85.0899	91.6589																	7.16671	7.16671
12.5	6.62449	85.8029	92.4274	12.5	6.62449	85.8029	92.4274																	7.16724	7.16724
12.6	6.6803	86.5192	93.1995	12.6	6.6803	86.5192	93.1995																	7.16774	7.16774
12.7	6.73636	87.239	93.9754	12.7	6.73636	87.239	93.9754																	7.16822	7.16822
12.8	6.79268	87.9622	94.7549	12.8	6.79268	87.9622	94.7549																	7.16868	7.16868
12.9	6.84924	88.6889	95.5382	12.9	6.84924	88.6889	95.5382																	7.16911	7.16911
13	6.90607	89.4191	96.3252	13	6.90607	89.4191	96.3252																	7.16954	7.16954
13.1	6.96315	90.1528	97.116	13.1	6.96315	90.1528	97.116																	7.16993	7.16993
13.2	7.02049	90.89	97.9105	13.2	7.02049	90.89	97.9105																	7.17031	7.17031
13.3	7.07809	91.6307	98.7088	13.3	7.07809	91.6307	98.7088																	7.17068	7.17068
13.4	7.13595	92.375	99.511	13.4	7.13595	92.375	99.511																	7.17102	7.17102
13.5	7.19408	93.1228	100.317	13.5	7.19408	93.1228	100.317																	7.17135	7.17135
13.6	7.25247	93.8742	101.127	13.6	7.25247	93.8742	101.127																	7.17165	7.17165
13.7	7.31113	94.6292	101.94	13.7	7.31113	94.6292	101.94																	7.17199	7.17199
13.8	7.37006	95.3879	102.758	13.8	7.37006	95.3879	102.758																	7.17225	7.17225
13.9	7.42926	96.1501	103.579	13.9	7.42926	96.1501	103.579																	7.17255	7.17255
14	7.48873	96.916	104.405	14	7.48873	96.916	104.405																	7.17277	7.17277
14.1	7.54847	97.6855	105.234	14.1	7.54847	97.6855	105.234																	7.17303	7.17303
14.2	7.60849	98.4587	106.067	14.2	7.60849	98.4587	106.067																	7.17329	7.17329
14.3	7.66879	99.2356	106.904	14.3	7.66879	99.2356	106.904																	7.17353	7.17353
14.4	7.72937	100.016	107.746	14.4	7.72937	100.016	107.746																	7.1737	7.1737
14.5	7.79022	100.801	108.591	14.5	7.79022	100.801	108.591																	7.17391	7.17391
14.6	7.85136	101.589	109.44	14.6	7.85136	101.589	109.44																	7.17412	7.17412
14.7	7.91278	102.38	110.293	14.7	7.91278	102.38	110.293																	7.17433	7.17433
14.8	7.97449	103.176	111.15	14.8	7.97449	103.176	111.15																	7.17453	7.17453
14.9	8.03648	103.975	112.012	14.9	8.03648	103.975	112.012																	7.17466	7.17466
15	8.09876	104.779	112.877	15	8.09876	104.779	112.877																	7.17485	7.17485
15.1	8.16133	105.586	113.747	15.1	8.16133	105.586	113.747																	7.17498	7.17498
15.2	8.22419	106.396	114.621	15.2	8.22419	106.396	114.621																	7.17512	7.17512
15.3	8.28735	107.211	115.499	15.3	8.28735	107.211	115.499																	7.17526	7.17526
15.4	8.3508	108.03	116.381	15.4	8.3508	108.03	116.381																	7.1754	7.1754
15.5	8.41454	108.852	117.267	15.5	8.41454	108.852	117.267																	7.17554	7.17554
15.6	8.47858	109.679	118.157	15.6	8.47858	109.679	118.157																	7.17569	7.17569
15.7	8.54293	110.509	119.052	15.7	8.54293	110.509	119.052																	7.1758	7.1758
15.8	8.60757	111.343	119.951	15.8	8.60757	111.343	119.951																	7.17591	7.17591
15.9	8.67252	112.182	120.854	15.9	8.67251	112.182	120.854																	7.17603	7.17602
16	8.73776	113.024	121.762	16	8.73776	113.024	121.762																	7.1761	7.1761
16.1	8.80332	113.87	122.674	16.1	8.80332	113.87	122.674																	7.17619	7.17619
16.2	8.86918	114.721	123.59	16.2	8.86918	114.721	123.59																	7.17629	7.17629
16.3	8.93536	115.575	124.51	16.3	8.93535	115.575	124.51																	7.17642	7.17641
16.4	8.9747	116.082	125.057	16.4	9.00183	116.433	125.435																	7.17649	7.17649
16.5	9.01394	116.588	125.602	16.5	9.06863	117.296	126.364																	7.17659	7.17659
16.6	9.05325	117.095	126.149	16.6	9.13573	118.162	127.298																	7.17663	7.17665
16.7	9.09262	117.603	126.696	16.7	9.20315	119.033	128.236																	7.17672	7.17673
16.8	9.13205	118.112	127.244	16.8	9.27089	119.908	129.179																	7.1768	7.17678
16.9	9.17155	118.622	127.793	16.9	9.33895	120.787	130.126																	7.17688	7.17685
17	9.21111	119.132	128.343	17	9.40733	121.67	131.077																	7.17695	7.17695
17.1	9.25074	119.644	128.894	17.1	9.47603	122.557	132.034																	7.17701	7.17696
17.2	9.29043	120.156	129.446	17.2	9.54505	123.449	132.994																	7.17707	7.17705
17.3	9.33018	120.669	129.999	17.3	9.6144	124.345	133.959																	7.17712	7.17712
17.4	9.37	121.183	130.553	17.4	9.68407	125.245	134.929																	7.17716	7.17716
17.5	9.40988	121.698	131.108	17.5	9.75407	126.149	135.903																	7.1772	7.17723
17.6	9.44983	122.214	131.664	17.6	9.8244	127.058	136.882																	7.17723	7.17728
17.7	9.48985	122.73	132.22	17.7	9.89507	127.971	137.866																	7.17732	7.17731
17.8	9.52993	123.248	132.778	17.8	9.96606	128.888	138.854																	7.17734	7.17737
17.9	9.57007	123.766	133.336	17.9	10.0374	129.81	139.847																	7.17741	7.17742
18	9.61029	124.286	133.896	18	10.1091	130.736	140.845																	7.17743	7.17746
18.1	9.65057	124.806	134.456	18.1	10.1811	131.667	141.848																	7.17749	7.17747
18.2	9.69091	125.327	135.018	18.2	10.2534	132.601	142.855																	7.17749	7.17749
18.3	9.73132	125.849	135.58	18.3	10.3261	133.541	143.867																	7.17755	7.17753
18.4	9.7718	126.372	136.143	18.4	10.3991	134.485	144.884																	7.1776	7.17754
18.5	9.81234	126.895	136.708	18.5	10.4725	135.433	145.905																	7.17759	7.17762
18.6	9.85296	127.42	137.273	18.6	10.5462	136.386	146.932																	7.17764	7.17761
18.7	9.89364	127.946	137.839	18.7	10.6203	137.343	147.963																	7.17768	7.17767
18.8	9.93438	128.472	138.406	18.8	10.6947	138.305	148.999																	7.17771	7.1777
18.9	9.9752	128.999	138.974	18.9	10.7695	139.271	150.041																	7.17775	7.1777
19	10.0161	129.527	139.544	19	10.8446	140.242	151.087																	7.17774	7.17772
19.1	10.057	130.057	140.114	19.1	10.9201	141.218	152.138																	7.17773	7.17776
19.2	10.0981	130.587	140.685	19.2	10.9959	142.198	153.194																	7.17781	7.17776
19.3	10.1391	131.117	141.257	19.3	11.0721	143.183	154.255																	7.17777	7.17779
19.4	10.1803	131.649	141.83	19.4	11.1487	144.172	155.321																	7.17782	7.17784
19.5	10.2215	132.182	142.403	19.5	11.2256	145.167	156.392																	7.17787	7.17786
19.6	10.2628	132.716	142.978	19.6	11.3029	146.166	157.469																	7.17789	7.17786
19.7	10.3042	133.25	143.554	19.7	11.3805	147.169	158.55																	7.17793	7.17786
19.8	10.3456	133.785	144.131	19.8	11.4586	148.178	159.636																	7.17791	7.17795
19.9	10.3871	134.322	144.709	19.9	11.537	149.191	160.728																	7.17792	7.17797
20	10.4287	134.859	145.288	20	11.6157	150.209	161.825																	7.17795	7.17794
20.1	10.4703	135.397	145.867	20.1	11.6948	151.232	162.927																	7.17798	7.17794
20.2	10.512	135.936	146.448	20.2	11.7743	152.26	164.034																	7.17797	7.17796
20.3	10.5538	136.476	147.03	20.3	11.8542	153.293	165.147																	7.17799	7.17797
20.4	10.5957	137.017	147.613	20.4	11.9345	154.33	166.265																	7.17803	7.178
20.5	10.6376	137.559	148.196	20.5	12.0151	155.373	167.388																	7.17806	7.17799
20.6	10.6796	138.102	148.781	20.6	12.0961	156.42	168.516																	7.17807	7.17801
20.7	10.7216	138.645	149.367	20.7	12.1775	157.472	169.65																	7.17802	7.17801
20.8	10.7638	139.19	149.954	20.8	12.2593	158.53	170.789																	7.17807	7.17804
20.9	10.806	139.735	150.541	20.9	12.3415	159.592	171.934																	7.17811	7.17805
21	10.8482	140.282	151.13	21	12.4241	160.66	173.084																	7.17806	7.17808
21.1	10.8906	140.829	151.72	21.1	12.507	161.732	174.239																	7.17809	7.17807
21.2	10.933	141.377	152.31	21.2	12.5904	162.81	175.4																	7.17812	7.17811
21.3	10.9755	141.927	152.902	21.3	12.6741	163.893	176.567																	7.17813	7.17807
21.4	11.018	142.477	153.495	21.4	12.7583	164.98	177.739																	7.17808	7.17811
21.5	11.0607	143.028	154.088	21.5	12.8428	166.073	178.916																	7.17817	7.17812
21.6	11.1034	143.58	154.683	21.6	12.9278	167.172	180.099																	7.17816	7.17816
21.7	11.1461	144.133	155.279	21.7	13.0131	168.275	181.288																	7.17811	7.17814
21.8	11.189	144.687	155.876	21.8	13.0989	169.384	182.483																	7.17814	7.17815
21.9	11.2319	145.241	156.473	21.9	13.185	170.498	183.683																	7.17817	7.17813
22	11.2749	145.797	157.072	22	13.2716	171.617	184.888																	7.17817	7.17818
22.1	11.3179	146.354	157.672	22.1	13.3585	172.741	186.1																	7.17813	7.17813
22.2	11.3611	146.912	158.273	22.2	13.4459	173.871	187.317																	7.17817	7.17815
22.3	11.4043	147.47	158.874	22.3	13.5337	175.006	188.54																	7.1782	7.17816
22.4	11.4476	148.03	159.477	22.4	13.622	176.147	189.769																	7.17821	7.1782
22.5	11.4909	148.59	160.081	22.5	13.7106	177.293	191.004																	7.17818	7.17817
22.6	11.5343	149.152	160.686	22.6	13.7996	178.445	192.244																	7.17816	7.17817
22.7	11.5778	149.714	161.292	22.7	13.8891	179.601	193.491																	7.17816	7.17816
22.8	11.6214	150.277	161.899	22.8	13.979	180.764	194.743																	7.17818	7.17818
22.9	11.6651	150.842	162.507	22.9	14.0694	181.932	196.001																	7.17821	7.17823
23	11.7088	151.407	163.116	23	14.1601	183.105	197.265																	7.1782	7.17821
23.1	11.7526	151.973	163.726	23.1	14.2513	184.284	198.536																	7.17821	7.17819
23.2	11.7964	152.54	164.337	23.2	14.3429	185.469	199.812																	7.17818	7.1782
23.3	11.8404	153.108	164.949	23.3	14.435	186.659	201.094																	7.17822	7.17824
23.4	11.8844	153.678	165.562	23.4	14.5275	187.855	202.383																	7.17822	7.17822
23.5	11.9285	154.248	166.176	23.5	14.6204	189.057	203.677																	7.17823	7.17823
23.6	11.9727	154.819	166.791	23.6	14.7138	190.264	204.978																	7.17827	7.17823
23.7	12.0169	155.391	167.408	23.7	14.8076	191.477	206.285																	7.17821	7.17822
23.8	12.0612	155.964	168.025	23.8	14.9018	192.696	207.598																	7.17822	7.1782
23.9	12.1056	156.538	168.643	23.9	14.9965	193.92	208.917																	7.17824	7.17821
24	12.1501	157.112	169.262	24	15.0917	195.151	210.242																	7.17828	7.17825
24.1	12.1946	157.688	169.883	24.1	15.1873	196.387	211.574																	7.17823	7.17824
24.2	12.2392	158.265	170.504	24.2	15.2833	197.629	212.912																	7.17825	7.17822
24.3	12.2839	158.843	171.127	24.3	15.3799	198.877	214.257																	7.17824	7.17825
24.4	12.3287	159.422	171.75	24.4	15.4768	200.131	215.608																	7.17828	7.17821
24.5	12.3735	160.002	172.375	24.5	15.5743	201.391	216.965																	7.17825	7.17825
24.6	12.4184	160.582	173.001	24.6	15.6722	202.656	218.329																	7.17822	7.17825
24.7	12.4634	161.164	173.628	24.7	15.7705	203.928	219.699																	7.17822	7.17823
24.8	12.5085	161.747	174.255	24.8	15.8693	205.206	221.075																	7.17827	7.17824
24.9	12.5536	162.331	174.884	24.9	15.9686	206.49	222.459																	7.17824	7.17822
25	12.5988	162.915	175.514	25	16.0684	207.78	223.848																	7.17823	7.17826
25.1	12.6441	163.501	176.145	25.1	16.1686	209.076	225.245																	7.17823	7.17823
25.2	12.6895	164.088	176.777	25.2	16.2693	210.378	226.648																	7.17825	7.17822
25.3	12.735	164.675	177.41	25.3	16.3705	211.687	228.057																	7.17829	7.17825
25.4	12.7805	165.264	178.045	25.4	16.4722	213.001	229.474																	7.17824	7.17824
25.5	12.8261	165.854	178.68	25.5	16.5744	214.322	230.897																	7.17825	7.17827
25.6	12.8718	166.444	179.316	25.6	16.677	215.65	232.327																	7.17828	7.17824
25.7	12.9175	167.036	179.954	25.7	16.7801	216.983	233.763																	7.17822	7.17825
25.8	12.9634	167.629	180.592	25.8	16.8837	218.323	235.206																	7.17828	7.17826
25.9	13.0093	168.223	181.232	25.9	16.9878	219.669	236.657																	7.17826	7.17824
26	13.0553	168.817	181.873	26	17.0924	221.021	238.114																	7.17825	7.17824
26.1	13.1014	169.413	182.514	26.1	17.1975	222.38	239.578																	7.1783	7.17825
26.2	13.1475	170.01	183.157	26.2	17.3031	223.746	241.049																	7.17827	7.17825
26.3	13.1937	170.607	183.801	26.3	17.4092	225.118	242.527																	7.17825	7.17825
26.4	13.24	171.206	184.446	26.4	17.5158	226.496	244.012																	7.17825	7.17825
26.5	13.2864	171.806	185.092	26.5	17.6229	227.881	245.504																	7.17827	7.17825
26.6	13.3329	172.407	185.74	26.6	17.7305	229.272	247.003																	7.17826	7.17825
26.7	13.3794	173.008	186.388	26.7	17.8387	230.671	248.509																	7.17825	7.17829
26.8	13.426	173.611	187.037	26.8	17.9473	232.075	250.023																	7.17826	7.17826
26.9	13.4727	174.215	187.688	26.9	18.0564	233.487	251.543																	7.17824	7.17826
27	13.5195	174.82	188.339	27	18.1661	234.905	253.071																	7.17828	7.17826
27.1	13.5664	175.426	188.992	27.1	18.2763	236.33	254.606																	7.17829	7.17827
27.2	13.6133	176.033	189.646	27.2	18.387	237.761	256.148																	7.17827	7.17827
27.3	13.6603	176.641	190.301	27.3	18.4983	239.2	257.698																	7.17826	7.17829
27.4	13.7074	177.25	190.957	27.4	18.61	240.645	259.255																	7.17827	7.17826
27.5	13.7546	177.86	191.614	27.5	18.7223	242.097	260.819																	7.17829	7.17827
27.6	13.8018	178.471	192.272	27.6	18.8351	243.556	262.391																	7.17827	7.17826
27.7	13.8492	179.083	192.932	27.7	18.9485	245.022	263.97																	7.17828	7.17828
27.8	13.8966	179.696	193.592	27.8	19.0624	246.494	265.557																	7.17829	7.17827
27.9	13.9441	180.31	194.254	27.9	19.1768	247.974	267.151																	7.17828	7.17826
28	13.9917	180.925	194.917	28	19.2918	249.461	268.753																	7.17829	7.17826
28.1	14.0393	181.541	195.581	28.1	19.4074	250.955	270.362																	7.17825	7.1783
28.2	14.087	182.158	196.246	28.2	19.5234	252.456	271.979																	7.17824	7.17827
28.3	14.1349	182.777	196.912	28.3	19.6401	253.964	273.604																	7.17828	7.17829
28.4	14.1828	183.396	197.579	28.4	19.7572	255.479	275.237																	7.17829	7.17825
28.5	14.2307	184.017	198.247	28.5	19.875	257.002	276.877																	7.17827	7.17828
28.6	14.2788	184.638	198.917	28.6	19.9933	258.531	278.525																	7.17827	7.17828
28.7	14.3269	185.26	199.587	28.7	20.1121	260.068	280.181																	7.17827	7.17825
28.8	14.3752	185.884	200.259	28.8	20.2316	261.613	281.844																	7.1783	7.1783
28.9	14.4235	186.509	200.932	28.9	20.3516	263.164	283.516																	7.1783	7.17829
29	14.4719	187.134	201.606	29	20.4721	264.723	285.195																	7.17831	7.17828
29.1	14.5203	187.761	202.281	29.1	20.5932	266.289	286.883																	7.17828	7.17826
29.2	14.5689	188.389	202.958	29.2	20.7149	267.863	288.578																	7.17828	7.17827
29.3	14.6175	189.018	203.635	29.3	20.8372	269.444	290.282																	7.17828	7.17826
29.4	14.6662	189.648	204.314	29.4	20.9601	271.033	291.993																	7.17826	7.17829
29.5	14.715	190.279	204.994	29.5	21.0835	272.629	293.713																	7.17826	7.17827
29.6	14.7639	190.911	205.675	29.6	21.2076	274.233	295.441																	7.17827	7.17829
29.7	14.8129	191.544	206.357	29.7	21.3322	275.845	297.177																	7.17829	7.17828
29.8	14.8619	192.178	207.04	29.8	21.4574	277.464	298.921																	7.17827	7.17828
29.9	14.911	192.813	207.724	29.9	21.5832	279.09	300.674																	7.17828	7.17827
30	14.9602	193.45	208.41	30	21.7096	280.725	302.434																	7.17825	7.17829
30.1	15.0095	194.087	209.097	30.1	21.8366	282.367	304.204																	7.17825	7.17828
30.2	15.0589	194.725	209.784	30.2	21.9642	284.017	305.981																	7.17829	7.17829
30.3	15.1084	195.365	210.473	30.3	22.0924	285.675	307.767																	7.17831	7.17829
30.4	15.1579	196.006	211.164	30.4	22.2212	287.341	309.562																	7.17826	7.17827
30.5	15.2076	196.647	211.855	30.5	22.3506	289.014	311.365																	7.17831	7.17826
30.6	15.2573	197.29	212.548	30.6	22.4807	290.696	313.176																	7.17828	7.1783
30.7	15.3071	197.934	213.241	30.7	22.6114	292.385	314.997																	7.17831	7.17829
30.8	15.3569	198.579	213.936	30.8	22.7426	294.083	316.825																	7.17827	7.17828
30.9	15.4069	199.225	214.632	30.9	22.8745	295.788	318.663																	7.17829	7.17827
31	15.457	199.873	215.33	31	23.0071	297.502	320.509																	7.17828	7.1783
31.1	15.5071	200.521	216.028	31.1	23.1402	299.224	322.364																	7.17828	7.17828
31.2	15.5573	201.17	216.728	31.2	23.274	300.954	324.228																	7.17826	7.17828
31.3	15.6076	201.821	217.428	31.3	23.4084	302.692	326.101																	7.17828	7.17827
31.4	15.658	202.472	218.13	31.4	23.5435	304.439	327.982																	7.17829	7.17829
31.5	15.7085	203.125	218.834	31.5	23.6792	306.193	329.873																	7.17827	7.17828
31.6	15.7591	203.779	219.538	31.6	23.8155	307.956	331.772																	7.1783	7.17827
31.7	15.8097	204.434	220.244	31.7	23.9525	309.728	333.68																	7.17827	7.17828
31.8	15.8604	205.09	220.95	31.8	24.0902	311.508	335.598																	7.17828	7.17829
31.9	15.9113	205.747	221.658	31.9	24.2285	313.296	337.525																	7.17831	7.17828
32	15.9622	206.405	222.367	32	24.3674	315.093	339.46																	7.17831	7.17828
32.1	16.0132	207.065	223.078	32.1	24.507	316.898	341.405																	7.1783	7.17828
32.2	16.0642	207.725	223.789	32.2	24.6473	318.712	343.359																	7.17828	7.17829
32.3	16.1154	208.387	224.502	32.3	24.7882	320.534	345.323																	7.17829	7.17826
32.4	16.1666	209.049	225.216	32.4	24.9298	322.366	347.295																	7.17826	7.17828
32.5	16.218	209.713	225.931	32.5	25.0721	324.205	349.277																	7.1783	7.17829
32.6	16.2694	210.378	226.648	32.6	25.2151	326.054	351.269																	7.17827	7.17829
32.7	16.3209	211.044	227.365	32.7	25.3587	327.911	353.27																	7.17828	7.17828
32.8	16.3725	211.712	228.084	32.8	25.503	329.777	355.28																	7.17828	7.17828
32.9	16.4242	212.38	228.804	32.9	25.648	331.652	357.3																	7.17828	7.17828
33	16.476	213.049	229.525	33	25.7937	333.536	359.33																	7.1783	7.17828
33.1	16.5278	213.72	230.248	33.1	25.9401	335.429	361.369																	7.17826	7.17829
33.2	16.5798	214.392	230.972	33.2	26.0872	337.331	363.418																	7.17827	7.17829
33.3	16.6318	215.065	231.696	33.3	26.2349	339.241	365.476																	7.17829	7.17828
33.4	16.684	215.739	232.423	33.4	26.3834	341.161	367.545																	7.17829	7.17828
33.5	16.7362	216.414	233.15	33.5	26.5326	343.09	369.623																	7.1783	7.17829
33.6	16.7885	217.09	233.879	33.6	26.6825	345.028	371.711																	7.17828	7.17829
33.7	16.8409	217.768	234.608	33.7	26.8331	346.976	373.809																	7.17831	7.17829
33.8	16.8933	218.446	235.34	33.8	26.9844	348.932	375.917																	7.17825	7.17829
33.9	16.9459	219.126	236.072	33.9	27.1364	350.898	378.035																	7.17828	7.17828
34	16.9986	219.807	236.805	34	27.2891	352.873	380.163																	7.17831	7.17826
34.1	17.0513	220.489	237.54	34.1	27.4426	354.858	382.301																	7.17829	7.17827
34.2	17.1042	221.172	238.276	34.2	27.5968	356.852	384.449																	7.17831	7.17827
34.3	17.1571	221.857	239.014	34.3	27.7518	358.855	386.607																	7.17828	7.1783
34.4	17.2101	222.542	239.752	34.4	27.9074	360.868	388.776																	7.17829	7.17827
34.5	17.2632	223.229	240.492	34.5	28.0638	362.891	390.955																	7.17828	7.17827
34.6	17.3164	223.917	241.233	34.6	28.221	364.923	393.144																	7.17829	7.17829
34.7	17.3697	224.606	241.975	34.7	28.3789	366.965	395.343																	7.1783	7.1783
34.8	17.4231	225.296	242.719	34.8	28.5375	369.016	397.553																	7.1783	7.17829
34.9	17.4765	225.987	243.464	34.9	28.6969	371.077	399.774																	7.17827	7.17828
35	17.5301	226.68	244.21	35	28.8571	373.148	402.005																	7.17829	7.17829
