# Supplementary material for: Developmental beta-cell death orchestrates the islet’s inflammatory milieu by regulating immune system crosstalk
Source: EMBO J. 2025 Jan 6;44(4):1131–53. doi: 10.1038/s44318-024-00332-w (PMC11833124; doi:10.1038/s44318-024-00332-w)
Supplement: Supplementary file 9 — Source data Fig. 2 [file 44318_2024_332_MOESM9_ESM.zip › Figure 2/2B/2B'.xlsx]

## Sheet: Model D
Model A with heterogeneous subpopulations and chronic apoptosis after T_onset
Time	WT	1,96*SEM_WT	p35	1,96*SEM_p35	Time	PCNA_WT	PCNA_p35
5	44.3333	2.7324	42.6667	4.3204	15	6.80647	6.75658
15	114.333	8.733	114.667	9.7708	25	13.9906	14.1504
20	142.2	5.728	163.4	9.338	30	9.07513	8.43825
23	166.4	8.074	201.4	12.696
27	190	13.564	234.2	11.866
30	206.833	20.5686	311.333	21.5922
	WT		WT		p35		p35																	WT	p35
# Time	Np		N	# Time	Np		N																	Np/N	Np/N
5	44		44	5	44		44																	100	100
5.1	44.6046		44.6046	5.1	44.6046		44.6046																	100	100
5.2	45.2115		45.2115	5.2	45.2115		45.2115																	100	100
5.3	45.8206		45.8206	5.3	45.8206		45.8206																	100	100
5.4	46.4321		46.4321	5.4	46.4321		46.4321																	100	100
5.5	47.0458		47.0458	5.5	47.0458		47.0458																	100	100
5.6	47.6618		47.6618	5.6	47.6618		47.6618																	100	100
5.7	48.2802		48.2802	5.7	48.2802		48.2802																	100	100
5.8	48.9008		48.9008	5.8	48.9008		48.9008																	100	100
5.9	49.5238		49.5238	5.9	49.5238		49.5238																	100	100
6	50.1492		50.1492	6	50.1492		50.1492																	100	100
6.1	50.7768		50.7768	6.1	50.7768		50.7768																	100	100
6.2	51.4068		51.4068	6.2	51.4068		51.4068																	100	100
6.3	52.0392		52.0392	6.3	52.0392		52.0392																	100	100
6.4	52.674		52.674	6.4	52.674		52.674																	100	100
6.5	53.3111		53.3111	6.5	53.3111		53.3111																	100	100
6.6	53.9506		53.9506	6.6	53.9506		53.9506																	100	100
6.7	54.5925		54.5925	6.7	54.5925		54.5925																	100	100
6.8	55.2369		55.2369	6.8	55.2369		55.2369																	100	100
6.9	55.8836		55.8836	6.9	55.8836		55.8836																	100	100
7	56.5328		56.5328	7	56.5328		56.5328																	100	100
7.1	57.1844		57.1844	7.1	57.1844		57.1844																	100	100
7.2	57.8385		57.8385	7.2	57.8385		57.8385																	100	100
7.3	58.495		58.495	7.3	58.495		58.495																	100	100
7.4	59.154		59.154	7.4	59.154		59.154																	100	100
7.5	59.8154		59.8154	7.5	59.8154		59.8154																	100	100
7.6	60.4794		60.4794	7.6	60.4794		60.4794																	100	100
7.7	61.1458		61.1458	7.7	61.1458		61.1458																	100	100
7.8	61.8147		61.8147	7.8	61.8147		61.8147																	100	100
7.9	62.4861		62.4861	7.9	62.4861		62.4861																	100	100
8	63.1601		63.1601	8	63.1601		63.1601																	100	100
8.1	63.8366		63.8366	8.1	63.8366		63.8366																	100	100
8.2	64.5156		64.5156	8.2	64.5156		64.5156																	100	100
8.3	65.1972		65.1972	8.3	65.1972		65.1972																	100	100
8.4	65.8813		65.8813	8.4	65.8813		65.8813																	100	100
8.5	66.568		66.568	8.5	66.568		66.568																	100	100
8.6	67.2572		67.2572	8.6	67.2572		67.2572																	100	100
8.7	67.9491		67.9491	8.7	67.9491		67.9491																	100	100
8.8	68.6435		68.6435	8.8	68.6435		68.6435																	100	100
8.9	69.3406		69.3406	8.9	69.3406		69.3406																	100	100
9	70.0402		70.0402	9	70.0402		70.0402																	100	100
9.1	70.7425		70.7425	9.1	70.7425		70.7425																	100	100
9.2	71.4474		71.4474	9.2	71.4474		71.4474																	100	100
9.3	72.155		72.155	9.3	72.155		72.155																	100	100
9.4	72.8652		72.8652	9.4	72.8652		72.8652																	100	100
9.5	73.5781		73.5781	9.5	73.5781		73.5781																	100	100
9.6	74.2937		74.2937	9.6	74.2937		74.2937																	100	100
9.7	75.0119		75.0119	9.7	75.0119		75.0119																	100	100
9.8	75.7329		75.7329	9.8	75.7329		75.7329																	100	100
9.9	76.4565		76.4565	9.9	76.4565		76.4565																	100	100
10	77.1829		77.1829	10	77.1829		77.1829																	100	100
10.1	77.912		77.912	10.1	77.912		77.912																	100	100
10.2	78.6438		78.6438	10.2	78.6438		78.6438																	100	100
10.3	79.3783		79.3783	10.3	79.3783		79.3783																	100	100
10.4	80.1157		80.1157	10.4	80.1157		80.1157																	100	100
10.5	80.8557		80.8557	10.5	80.8557		80.8557																	100	100
10.6	81.5986		81.5986	10.6	81.5986		81.5986																	100	100
10.7	82.3442		82.3442	10.7	82.3442		82.3442																	100	100
10.8	83.0927		83.0927	10.8	83.0927		83.0927																	100	100
10.9	83.8439		83.8439	10.9	83.8439		83.8439																	100	100
11	84.598		84.598	11	84.598		84.598																	100	100
11.1	85.3549		85.3549	11.1	85.3549		85.3549																	100	100
11.2	86.1147		86.1147	11.2	86.1147		86.1147																	100	100
11.3	86.8772		86.8772	11.3	86.8772		86.8772																	100	100
11.4	87.6427		87.6427	11.4	87.6427		87.6427																	100	100
11.5	88.411		88.411	11.5	88.411		88.411																	100	100
11.6	89.1822		89.1822	11.6	89.1822		89.1822																	100	100
11.7	89.9563		89.9563	11.7	89.9563		89.9563																	100	100
11.8	90.7333		90.7333	11.8	90.7333		90.7333																	100	100
11.9	91.5132		91.5132	11.9	91.5132		91.5132																	100	100
12	92.2961		92.2961	12	92.2961		92.2961																	100	100
12.1	93.0818		93.0818	12.1	93.0818		93.0818																	100	100
12.2	93.8706		93.8706	12.2	93.8706		93.8706																	100	100
12.3	94.6623		94.6623	12.3	94.6623		94.6623																	100	100
12.4	95.4569		95.4569	12.4	95.4569		95.4569																	100	100
12.5	96.2546		96.2546	12.5	96.2546		96.2546																	100	100
12.6	97.0552		97.0552	12.6	97.0552		97.0552																	100	100
12.7	97.8588		97.8588	12.7	97.8588		97.8588																	100	100
12.8	98.6655		98.6655	12.8	98.6655		98.6655																	100	100
12.9	99.4751		99.4751	12.9	99.4751		99.4751																	100	100
13	100.288		100.288	13	100.288		100.288																	100	100
13.1	101.104		101.104	13.1	101.104		101.104																	100	100
13.2	101.922		101.922	13.2	101.922		101.922																	100	100
13.3	102.744		102.744	13.3	102.744		102.744																	100	100
13.4	103.569		103.569	13.4	103.569		103.569																	100	100
13.5	104.397		104.397	13.5	104.397		104.397																	100	100
13.6	105.229		105.229	13.6	105.229		105.229																	100	100
13.7	106.063		106.063	13.7	106.063		106.063																	100	100
13.8	106.9		106.9	13.8	106.9		106.9																	100	100
13.9	107.741		107.741	13.9	107.741		107.741																	100	100
14	108.585		108.585	14	108.585		108.585																	100	100
14.1	109.431		109.431	14.1	109.431		109.431																	100	100
14.2	110.281		110.281	14.2	110.281		110.281																	100	100
14.3	111.135		111.135	14.3	111.135		111.135																	100	100
14.4	111.991		111.991	14.4	111.991		111.991																	100	100
14.5	112.851		112.851	14.5	112.851		112.851																	100	100
14.6	113.714		113.714	14.6	113.714		113.714																	100	100
14.7	114.58		114.58	14.7	114.58		114.58																	100	100
14.8	115.449		115.449	14.8	115.449		115.449																	100	100
14.9	116.322		116.322	14.9	116.322		116.322																	100	100
15	117.198		117.198	15	117.198		117.198																	100	100
15.1	118.077		118.077	15.1	118.077		118.077																	100	100
15.2	118.959		118.959	15.2	118.959		118.959																	100	100
15.3	119.845		119.845	15.3	119.845		119.845																	100	100
15.4	120.734		120.734	15.4	120.734		120.734																	100	100
15.5	121.627		121.627	15.5	121.627		121.627																	100	100
15.6	122.523		122.523	15.6	122.523		122.523																	100	100
15.7	123.422		123.422	15.7	123.422		123.422																	100	100
15.8	124.324		124.324	15.8	124.324		124.324																	100	100
15.9	125.23		125.23	15.9	125.23		125.23																	100	100
16	126.14		126.14	16	126.14		126.14																	100	100
16.1	127.052		127.052	16.1	127.052		127.052																	100	100
16.2	127.969		127.969	16.2	127.969		127.969																	100	100
16.3	128.888		128.888	16.3	128.888		128.888																	100	100
16.4	129.811		129.811	16.4	129.811		129.811																	100	100
16.5	130.738		130.738	16.5	130.738		130.738																	100	100
16.6	131.668		131.668	16.6	131.668		131.668																	100	100
16.7	132.601		132.601	16.7	132.601		132.601																	100	100
16.8	133.538		133.538	16.8	133.538		133.538																	100	100
16.9	134.479		134.479	16.9	134.479		134.479																	100	100
17	135.423		135.423	17	135.423		135.423																	100	100
17.1	136.37		136.37	17.1	136.37		136.37																	100	100
17.2	137.321		137.321	17.2	137.321		137.321																	100	100
17.3	138.276		138.276	17.3	138.276		138.276																	100	100
17.4	139.234		139.234	17.4	139.234		139.234																	100	100
17.5	140.196		140.196	17.5	140.196		140.196																	100	100
17.6	141.162		141.162	17.6	141.162		141.162																	100	100
17.7	142.131		142.131	17.7	142.131		142.131																	100	100
17.8	143.103		143.103	17.8	143.103		143.103																	100	100
17.9	144.08		144.08	17.9	144.08		144.08																	100	100
18	145.06		145.06	18	145.06		145.06																	100	100
18.1	146.044		146.044	18.1	146.044		146.044																	100	100
18.2	147.031		147.031	18.2	147.031		147.031																	100	100
18.3	148.022		148.022	18.3	148.022		148.022																	100	100
18.4	149.017		149.017	18.4	149.017		149.017																	100	100
18.5	150.015		150.015	18.5	150.015		150.015																	100	100
18.6	151.018		151.018	18.6	151.018		151.018																	100	100
18.7	152.024		152.024	18.7	152.024		152.024																	100	100
18.8	153.034		153.034	18.8	153.034		153.034																	100	100
18.9	154.047		154.047	18.9	154.047		154.047																	100	100
19	155.065		155.065	19	155.065		155.065																	100	100
19.1	156.086		156.086	19.1	156.086		156.086																	100	100
19.2	157.111		157.111	19.2	157.111		157.111																	100	100
19.3	158.14		158.14	19.3	158.14		158.14																	100	100
19.4	159.173		159.173	19.4	159.173		159.173																	100	100
19.5	160.209		160.209	19.5	160.209		160.209																	100	100
19.6	159.084		159.084	19.6	161.25		161.25																	100	100
19.7	154.665		154.665	19.7	162.295		162.295																	100	100
19.8	150.38		150.38	19.8	163.343		163.343																	100	100
19.9	146.227		146.227	19.9	164.395		164.395																	100	100
20	142.199		142.199	20	165.451		165.451																	100	100
20.1	138.295		138.295	20.1	166.512		166.512																	100	100
20.2	134.51		134.51	20.2	167.576		167.576																	100	100
20.3	130.84		130.84	20.3	168.644		168.644																	100	100
20.4	127.282		127.282	20.4	169.716		169.716																	100	100
20.5	123.833		123.833	20.5	170.792		170.792																	100	100
20.6	122.129		122.129	20.6	171.873		171.873																	100	100
20.7	123.027		123.027	20.7	172.957		172.957																	100	100
20.8	123.928		123.928	20.8	174.045		174.045																	100	100
20.9	124.832		124.832	20.9	175.138		175.138																	100	100
21	125.74		125.74	21	176.234		176.234																	100	100
21.1	126.651		126.651	21.1	177.335		177.335																	100	100
21.2	127.566		127.566	21.2	178.44		178.44																	100	100
21.3	128.484		128.484	21.3	179.549		179.549																	100	100
21.4	129.406		129.406	21.4	180.662		180.662																	100	100
21.5	130.331		130.331	21.5	181.779		181.779																	100	100
21.6	131.259		131.259	21.6	182.901		182.901																	100	100
21.7	132.191		132.191	21.7	184.026		184.026																	100	100
21.8	133.126		133.126	21.8	185.156		185.156																	100	100
21.9	134.065		134.065	21.9	186.29		186.29																	100	100
22	135.008		135.008	22	187.429		187.429																	100	100
22.1	135.954		135.954	22.1	188.571		188.571																	100	100
22.2	136.903		136.903	22.2	189.718		189.718																	100	100
22.3	137.857		137.857	22.3	190.869		190.869																	100	100
22.4	138.813		138.813	22.4	192.025		192.025																	100	100
22.5	139.774		139.774	22.5	193.185		193.185																	100	100
22.6	140.737		140.737	22.6	194.349		194.349																	100	100
22.7	141.705		141.705	22.7	195.518		195.518																	100	100
22.8	142.676		142.676	22.8	196.691		196.691																	100	100
22.9	143.651		143.651	22.9	197.868		197.868																	100	100
23	144.629		144.629	23	199.05		199.05																	100	100
23.1	145.611		145.611	23.1	200.236		200.236																	100	100
23.2	146.597		146.597	23.2	201.427		201.427																	100	100
23.3	147.587		147.587	23.3	202.622		202.622																	100	100
23.4	148.58		148.58	23.4	203.822		203.822																	100	100
23.5	149.577		149.577	23.5	205.026		205.026																	100	100
23.6	150.577		150.577	23.6	206.235		206.235																	100	100
23.7	151.582		151.582	23.7	207.448		207.448																	100	100
23.8	152.59		152.59	23.8	208.666		208.666																	100	100
23.9	153.602		153.602	23.9	209.888		209.888																	100	100
24	154.618		154.618	24	211.115		211.115																	100	100
24.1	155.637		155.637	24.1	212.346		212.346																	100	100
24.2	156.661		156.661	24.2	213.582		213.582																	100	100
24.3	157.688		157.688	24.3	214.823		214.823																	100	100
24.4	158.719		158.719	24.4	216.069		216.069																	100	100
24.5	159.754		159.754	24.5	217.319		217.319																	100	100
24.6	160.793		160.793	24.6	218.574		218.574																	100	100
24.7	161.836		161.836	24.7	219.833		219.833																	100	100
24.8	162.882		162.882	24.8	221.097		221.097																	100	100
24.9	163.933		163.933	24.9	222.366		222.366																	100	100
25	164.987		164.987	25	223.64		223.64																	100	100
25.1	166.046		166.046	25.1	224.918		224.918																	100	100
25.2	167.108		167.108	25.2	226.202		226.202																	100	100
25.3	168.175		168.175	25.3	227.49		227.49																	100	100
25.4	169.245		169.245	25.4	228.783		228.783																	100	100
25.5	170.319		170.319	25.5	230.081		230.081																	100	100
25.6	171.398		171.398	25.6	231.383		231.383																	100	100
25.7	172.48		172.48	25.7	232.691		232.691																	100	100
25.8	173.567		173.567	25.8	234.003		234.003																	100	100
25.9	174.658		174.658	25.9	235.321		235.321																	100	100
26	175.752		175.752	26	236.643		236.643																	100	100
26.1	176.851		176.851	26.1	237.97		237.97																	100	100
26.2	177.954		177.954	26.2	239.303		239.303																	100	100
26.3	179.061		179.061	26.3	240.64		240.64																	100	100
26.4	180.173		180.173	26.4	241.982		241.982																	100	100
26.5	181.288		181.288	26.5	243.329		243.329																	100	100
26.6	182.408		182.408	26.6	244.682		244.682																	100	100
26.7	183.532		183.532	26.7	246.039		246.039																	100	100
26.8	184.66		184.66	26.8	247.402		247.402																	100	100
26.9	185.792		185.792	26.9	248.769		248.769																	100	100
27	186.928		186.928	27	250.142		250.142																	100	100
27.1	188.069		188.069	27.1	251.52		251.52																	100	100
27.2	189.214		189.214	27.2	252.903		252.903																	100	100
27.3	190.364		190.364	27.3	254.291		254.291																	100	100
27.4	191.517		191.517	27.4	255.685		255.685																	100	100
27.5	192.675		192.675	27.5	257.084		257.084																	100	100
27.6	193.838		193.838	27.6	258.488		258.488																	100	100
27.7	195.004		195.004	27.7	259.897		259.897																	100	100
27.8	196.175		196.175	27.8	261.311		261.311																	100	100
27.9	197.351		197.351	27.9	262.731		262.731																	100	100
28	198.531		198.531	28	264.156		264.156																	100	100
28.1	199.715		199.715	28.1	265.587		265.587																	100	100
28.2	200.904		200.904	28.2	267.023		267.023																	100	100
28.3	202.097		202.097	28.3	268.464		268.464																	100	100
28.4	203.295		203.295	28.4	269.91		269.91																	100	100
28.5	204.497		204.497	28.5	271.363		271.363																	100	100
28.6	205.704		205.704	28.6	272.82		272.82																	100	100
28.7	206.915		206.915	28.7	274.283		274.283																	100	100
28.8	208.13		208.13	28.8	275.752		275.752																	100	100
28.9	209.351		209.351	28.9	277.226		277.226																	100	100
29	210.576		210.576	29	278.705		278.705																	100	100
29.1	211.805		211.805	29.1	280.19		280.19																	100	100
29.2	213.039		213.039	29.2	281.681		281.681																	100	100
29.3	214.278		214.278	29.3	283.177		283.177																	100	100
29.4	215.521		215.521	29.4	284.679		284.679																	100	100
29.5	216.769		216.769	29.5	286.186		286.186																	100	100
29.6	218.022		218.022	29.6	287.7		287.7																	100	100
29.7	219.28		219.28	29.7	289.218		289.218																	100	100
29.8	220.542		220.542	29.8	290.743		290.743																	100	100
29.9	221.809		221.809	29.9	292.273		292.273																	100	100
30	223.08		223.08	30	293.809		293.809																	100	100
30.1	224.357		224.357	30.1	295.351		295.351																	100	100
30.2	225.638		225.638	30.2	296.898		296.898																	100	100
30.3	226.924		226.924	30.3	298.452		298.452																	100	100
30.4	228.215		228.215	30.4	300.011		300.011																	100	100
30.5	229.51		229.51	30.5	301.576		301.576																	100	100
30.6	230.811		230.811	30.6	303.147		303.147																	100	100
30.7	232.116		232.116	30.7	304.723		304.723																	100	100
30.8	233.427		233.427	30.8	306.306		306.306																	100	100
30.9	234.742		234.742	30.9	307.895		307.895																	100	100
31	236.062		236.062	31	309.489		309.489																	100	100
31.1	237.387		237.387	31.1	311.09		311.09																	100	100
31.2	238.717		238.717	31.2	312.696		312.696																	100	100
31.3	240.052		240.052	31.3	314.309		314.309																	100	100
31.4	241.392		241.392	31.4	315.928		315.928																	100	100
31.5	242.737		242.737	31.5	317.552		317.552																	100	100
31.6	244.087		244.087	31.6	319.183		319.183																	100	100
31.7	245.443		245.443	31.7	320.82		320.82																	100	100
31.8	246.803		246.803	31.8	322.463		322.463																	100	100
31.9	248.168		248.168	31.9	324.112		324.112																	100	100
32	249.539		249.539	32	325.768		325.768																	100	100
32.1	250.914		250.914	32.1	327.429		327.429																	100	100
32.2	252.295		252.295	32.2	329.097		329.097																	100	100
32.3	253.681		253.681	32.3	330.771		330.771																	100	100
32.4	255.073		255.073	32.4	332.452		332.452																	100	100
32.5	256.469		256.469	32.5	334.138		334.138																	100	100
32.6	257.871		257.871	32.6	335.831		335.831																	100	100
32.7	259.277		259.277	32.7	337.531		337.531																	100	100
32.8	260.69		260.69	32.8	339.237		339.237																	100	100
32.9	262.107		262.107	32.9	340.949		340.949																	100	100
33	263.53		263.53	33	342.667		342.667																	100	100
33.1	264.958		264.958	33.1	344.392		344.392																	100	100
33.2	266.392		266.392	33.2	346.124		346.124																	100	100
33.3	267.831		267.831	33.3	347.862		347.862																	100	100
33.4	269.275		269.275	33.4	349.606		349.606																	100	100
33.5	270.724		270.724	33.5	351.357		351.357																	100	100
33.6	272.18		272.18	33.6	353.115		353.115																	100	100
33.7	273.64		273.64	33.7	354.879		354.879																	100	100
33.8	275.106		275.106	33.8	356.65		356.65																	100	100
33.9	276.578		276.578	33.9	358.427		358.427																	100	100
34	278.055		278.055	34	360.212		360.212																	100	100
34.1	279.538		279.538	34.1	362.002		362.002																	100	100
34.2	281.026		281.026	34.2	363.8		363.8																	100	100
34.3	282.52		282.52	34.3	365.604		365.604																	100	100
34.4	284.019		284.019	34.4	367.415		367.415																	100	100
34.5	285.524		285.524	34.5	369.233		369.233																	100	100
34.6	287.035		287.035	34.6	371.058		371.058																	100	100
34.7	288.551		288.551	34.7	372.889		372.889																	100	100
34.8	290.073		290.073	34.8	374.728		374.728																	100	100
34.9	291.601		291.601	34.9	376.573		376.573																	100	100
35	293.134		293.134	35	378.425		378.425																	100	100
