# Supplementary material for: Developmental beta-cell death orchestrates the islet’s inflammatory milieu by regulating immune system crosstalk
Source: EMBO J. 2025 Jan 6;44(4):1131–53. doi: 10.1038/s44318-024-00332-w (PMC11833124; doi:10.1038/s44318-024-00332-w)
Supplement: Supplementary file 9 — Source data Fig. 2 [file 44318_2024_332_MOESM9_ESM.zip › Figure 2/2C/2C'.xlsx]

## Sheet: Model 8
Time	WT	SemWT	p35	Semp35
5	44.3333	1.3662	42.6667	2.1602
15	114.333	4.3665	114.667	4.8854
20	142.2	2.86356	163.4	4.66905
23	166.4	4.03733	201.4	6.34823
27	190	6.78233	234.2	5.93296
30	206.833	10.2843	311.333	10.7961
	WT	WT	WT		p35	p35	p35
# Time	[Np]	[Nq]	Values[N]	# Time	[Np]	[Nq]	Values[N]
5	0.872607	41.625	42.4976	5	0.913093	43.5562	44.4693
5.1	0.886048	42.2661	43.1522	5.1	0.926591	44.2001	45.1267
5.2	0.899507	42.9082	43.8077	5.2	0.940108	44.8449	45.785
5.3	0.912986	43.5512	44.4641	5.3	0.953645	45.4907	46.4443
5.4	0.926484	44.195	45.1215	5.4	0.967201	46.1373	47.1045
5.5	0.940001	44.8398	45.7798	5.5	0.980776	46.7849	47.7656
5.6	0.953538	45.4856	46.4391	5.6	0.994371	47.4334	48.4277
5.7	0.967094	46.1322	47.0993	5.7	1.00798	48.0828	49.0907
5.8	0.980669	46.7797	47.7604	5.8	1.02162	48.7331	49.7547
5.9	0.994263	47.4282	48.4225	5.9	1.03527	49.3844	50.4196
6	1.00788	48.0776	49.0855	6	1.04894	50.0366	51.0855
6.1	1.02151	48.728	49.7495	6.1	1.06263	50.6897	51.7523
6.2	1.03516	49.3792	50.4144	6.2	1.07635	51.3437	52.4201
6.3	1.04883	50.0314	51.0802	6.3	1.09008	51.9987	53.0888
6.4	1.06253	50.6845	51.747	6.4	1.10383	52.6546	53.7584
6.5	1.07624	51.3385	52.4148	6.5	1.1176	53.3115	54.4291
6.6	1.08997	51.9935	53.0835	6.6	1.13139	53.9692	55.1006
6.7	1.10372	52.6494	53.7531	6.7	1.1452	54.628	55.7732
6.8	1.11749	53.3063	54.4238	6.8	1.15902	55.2876	56.4466
6.9	1.13128	53.964	55.0953	6.9	1.17287	55.9482	57.1211
7	1.14509	54.6228	55.7678	7	1.18674	56.6098	57.7965
7.1	1.15891	55.2824	56.4413	7.1	1.20063	57.2722	58.4729
7.2	1.17276	55.943	57.1158	7.2	1.21454	57.9357	59.1502
7.3	1.18663	56.6045	57.7912	7.3	1.22846	58.6	59.8285
7.4	1.20052	57.267	58.4675	7.4	1.24241	59.2653	60.5078
7.5	1.21443	57.9304	59.1448	7.5	1.25638	59.9316	61.188
7.6	1.22835	58.5948	59.8231	7.6	1.27037	60.5988	61.8692
7.7	1.2423	59.2601	60.5024	7.7	1.28437	61.267	62.5513
7.8	1.25627	59.9263	61.1826	7.8	1.2984	61.9361	63.2345
7.9	1.27025	60.5935	61.8638	7.9	1.31245	62.6062	63.9186
8	1.28426	61.2617	62.546	8	1.32651	63.2772	64.6037
8.1	1.29829	61.9308	63.2291	8.1	1.3406	63.9492	65.2898
8.2	1.31234	62.6009	63.9132	8.2	1.35471	64.6221	65.9768
8.3	1.3264	63.2719	64.5983	8.3	1.36883	65.296	66.6648
8.4	1.34049	63.9438	65.2843	8.4	1.38298	65.9708	67.3538
8.5	1.3546	64.6168	65.9714	8.5	1.39715	66.6466	68.0438
8.6	1.36872	65.2907	66.6594	8.6	1.41134	67.3234	68.7348
8.7	1.38287	65.9655	67.3484	8.7	1.42554	68.0012	69.4267
8.8	1.39704	66.6413	68.0383	8.8	1.43977	68.6799	70.1196
8.9	1.41122	67.3181	68.7293	8.9	1.45402	69.3595	70.8135
9	1.42543	67.9958	69.4212	9	1.46829	70.0402	71.5085
9.1	1.43966	68.6745	70.1142	9.1	1.48258	70.7218	72.2044
9.2	1.45391	69.3542	70.8081	9.2	1.49689	71.4044	72.9012
9.3	1.46818	70.0348	71.503	9.3	1.51122	72.0879	73.5991
9.4	1.48247	70.7164	72.1989	9.4	1.52557	72.7724	74.298
9.5	1.49677	71.399	72.8957	9.5	1.53994	73.4579	74.9979
9.6	1.5111	72.0825	73.5936	9.6	1.55433	74.1444	75.6987
9.7	1.52545	72.767	74.2925	9.7	1.56874	74.8319	76.4006
9.8	1.53982	73.4525	74.9923	9.8	1.58317	75.5203	77.1035
9.9	1.55421	74.139	75.6932	9.9	1.59762	76.2097	77.8073
10	1.56863	74.8264	76.395	10	1.6121	76.9001	78.5122
10.1	1.58306	75.5148	77.0979	10.1	1.62659	77.5915	79.2181
10.2	1.59751	76.2043	77.8018	10.2	1.64111	78.2838	79.9249
10.3	1.61198	76.8946	78.5066	10.3	1.65564	78.9772	80.6328
10.4	1.62648	77.586	79.2125	10.4	1.6702	79.6715	81.3417
10.5	1.64099	78.2784	79.9194	10.5	1.68477	80.3668	82.0516
10.6	1.65553	78.9717	80.6272	10.6	1.69937	81.0632	82.7625
10.7	1.67008	79.666	81.3361	10.7	1.71399	81.7605	83.4745
10.8	1.68466	80.3614	82.046	10.8	1.72863	82.4588	84.1874
10.9	1.69925	81.0577	82.7569	10.9	1.74329	83.1581	84.9013
11	1.71387	81.755	83.4688	11	1.75797	83.8584	85.6163
11.1	1.72851	82.4533	84.1818	11.1	1.77267	84.5596	86.3323
11.2	1.74317	83.1525	84.8957	11.2	1.78739	85.2619	87.0493
11.3	1.75785	83.8528	85.6107	11.3	1.80213	85.9652	87.7674
11.4	1.77255	84.5541	86.3267	11.4	1.8169	86.6695	88.4864
11.5	1.78728	85.2564	87.0437	11.5	1.83168	87.3748	89.2065
11.6	1.80202	85.9597	87.7617	11.6	1.84649	88.0811	89.9276
11.7	1.81678	86.6639	88.4807	11.7	1.86132	88.7884	90.6497
11.8	1.83157	87.3692	89.2008	11.8	1.87617	89.4967	91.3729
11.9	1.84637	88.0755	89.9219	11.9	1.89104	90.206	92.0971
12	1.8612	88.7828	90.644	12	1.90593	90.9164	92.8223
12.1	1.87605	89.4911	91.3672	12.1	1.92084	91.6277	93.5485
12.2	1.89092	90.2004	92.0913	12.2	1.93577	92.3401	94.2758
12.3	1.90581	90.9107	92.8166	12.3	1.95073	93.0534	95.0041
12.4	1.92072	91.6221	93.5428	12.4	1.9657	93.7678	95.7335
12.5	1.93566	92.3344	94.2701	12.5	1.9807	94.4832	96.4639
12.6	1.95061	93.0478	94.9984	12.6	1.99572	95.1996	97.1953
12.7	1.96559	93.7622	95.7277	12.7	2.01076	95.9171	97.9278
12.8	1.98058	94.4776	96.4581	12.8	2.02582	96.6355	98.6614
12.9	1.9956	95.194	97.1896	12.9	2.04091	97.355	99.3959
13	2.01064	95.9114	97.922	13	2.05601	98.0755	100.132
13.1	2.0257	96.6299	98.6556	13.1	2.07114	98.7971	100.868
13.2	2.04079	97.3493	99.3901	13.2	2.08628	99.5196	101.606
13.3	2.05589	98.0698	100.126	13.3	2.10145	100.243	102.345
13.4	2.07102	98.7914	100.862	13.4	2.11664	100.968	103.084
13.5	2.08616	99.5139	101.6	13.5	2.13186	101.694	103.825
13.6	2.10133	100.238	102.339	13.6	2.14709	102.42	104.567
13.7	2.11652	100.962	103.079	13.7	2.16234	103.148	105.31
13.8	2.13174	101.688	103.82	13.8	2.17762	103.877	106.054
13.9	2.14697	102.414	104.561	13.9	2.19292	104.606	106.799
14	2.16222	103.142	105.304	14	2.20824	105.337	107.546
14.1	2.1775	103.871	106.048	14.1	2.22359	106.069	108.293
14.2	2.1928	104.601	106.794	14.2	2.23895	106.802	109.041
14.3	2.20812	105.332	107.54	14.3	2.25434	107.536	109.79
14.4	2.22346	106.063	108.287	14.4	2.26975	108.271	110.541
14.5	2.23883	106.796	109.035	14.5	2.28518	109.007	111.292
14.6	2.25421	107.53	109.785	14.6	2.30063	109.744	112.045
14.7	2.26962	108.265	110.535	14.7	2.3161	110.482	112.799
14.8	2.28505	109.001	111.286	14.8	2.3316	111.222	113.553
14.9	2.30051	109.738	112.039	14.9	2.34712	111.962	114.309
15	2.31598	110.477	112.793	15	2.36266	112.703	115.066
15.1	2.33148	111.216	113.547	15.1	2.37822	113.446	115.824
15.2	2.34699	111.956	114.303	15.2	2.39381	114.189	116.583
15.3	2.36253	112.697	115.06	15.3	2.40941	114.934	117.343
15.4	2.3781	113.44	115.818	15.4	2.42504	115.679	118.104
15.5	2.39368	114.183	116.577	15.5	2.44069	116.426	118.866
15.6	2.40929	114.928	117.337	15.6	2.45637	117.173	119.63
15.7	2.42492	115.673	118.098	15.7	2.47206	117.922	120.394
15.8	2.44057	116.42	118.86	15.8	2.48778	118.672	121.16
15.9	2.45624	117.167	119.624	15.9	2.50352	119.423	121.926
16	2.47194	117.916	120.388	16	2.51929	120.175	122.694
16.1	2.48766	118.666	121.154	16.1	2.53507	120.928	123.463
16.2	2.5034	119.417	121.92	16.2	2.55088	121.682	124.233
16.3	2.51916	120.169	122.688	16.3	2.56671	122.437	125.004
16.4	2.53495	120.922	123.457	16.4	2.58256	123.193	125.776
16.5	2.55076	121.676	124.227	16.5	2.59844	123.95	126.549
16.6	2.56659	122.431	124.998	16.6	2.61434	124.709	127.323
16.7	2.58244	123.187	125.77	16.7	2.63026	125.468	128.099
16.8	2.59831	123.945	126.543	16.8	2.6462	126.229	128.875
16.9	2.61421	124.703	127.317	16.9	2.66217	126.991	129.653
17	2.63013	125.462	128.092	17	2.67816	127.753	130.431
17.1	2.64608	126.223	128.869	17.1	2.69417	128.517	131.211
17.2	2.66204	126.985	129.647	17.2	2.71021	129.282	131.992
17.3	2.67803	127.747	130.425	17.3	2.72627	130.048	132.774
17.4	2.69405	128.511	131.205	17.4	2.74235	130.815	133.557
17.5	2.71008	129.276	131.986	17.5	2.75845	131.583	134.342
17.6	2.72614	130.042	132.768	17.6	2.77458	132.352	135.127
17.7	2.74222	130.809	133.551	17.7	2.79073	133.123	135.914
17.8	2.75832	131.577	134.335	17.8	2.8069	133.894	136.701
17.9	2.77445	132.346	135.121	17.9	2.82309	134.667	137.49
18	2.7906	133.117	135.907	18	2.83931	135.441	138.28
18.1	2.80677	133.888	136.695	18.1	2.85555	136.215	139.071
18.2	2.82296	134.661	137.484	18.2	2.87182	136.991	139.863
18.3	2.83918	135.434	138.274	18.3	2.88811	137.768	140.656
18.4	2.85542	136.209	139.065	18.4	2.90442	138.546	141.451
18.5	2.87169	136.985	139.857	18.5	2.92075	139.325	142.246
18.6	2.88798	137.762	140.65	18.6	2.93711	140.106	143.043
18.7	2.90429	138.54	141.444	18.7	2.95349	140.887	143.841
18.8	2.92062	139.319	142.24	18.8	2.96989	141.67	144.639
18.9	2.93698	140.099	143.036	18.9	2.98632	142.453	145.44
19	2.95336	140.881	143.834	19	3.00277	143.238	146.241
19.1	2.96976	141.663	144.633	19.1	3.01925	144.024	147.043
19.2	2.98619	142.447	145.433	19.2	3.03575	144.811	147.847
19.3	3.00264	143.232	146.234	19.3	3.05227	145.599	148.651
19.4	3.01912	144.018	147.037	19.4	3.06881	146.388	149.457
19.5	3.03562	144.805	147.84	19.5	3.08538	147.178	150.264
19.6	3.05214	145.593	148.645	19.6	3.10197	147.97	151.072
19.7	3.06868	146.382	149.451	19.7	3.11859	148.763	151.881
19.8	3.08525	147.172	150.257	19.8	3.13523	149.556	152.692
19.9	3.10184	147.964	151.066	19.9	3.15189	150.351	153.503
20	3.11846	148.756	151.875	20	3.16858	151.147	154.316
20.1	3.1351	149.55	152.685	20.1	3.18529	151.944	155.13
20.2	3.15176	150.345	153.497	20.2	3.20202	152.743	155.945
20.3	3.16845	151.141	154.309	20.3	3.21878	153.542	156.761
20.4	3.18516	151.938	155.123	20.4	3.23556	154.342	157.578
20.5	3.20189	152.736	155.938	20.5	3.25237	155.144	158.397
20.6	3.21865	153.536	156.754	20.6	3.2692	155.947	159.216
20.7	3.23543	154.336	157.572	20.7	3.28605	156.751	160.037
20.8	3.25224	155.138	158.39	20.8	3.30293	157.556	160.859
20.9	3.26907	155.941	159.21	20.9	3.31983	158.362	161.682
21	3.28592	156.745	160.03	21	3.33676	159.17	162.506
21.1	3.3028	157.55	160.852	21.1	3.35371	159.978	163.332
21.2	3.3197	158.356	161.676	21.2	3.37068	160.788	164.159
21.3	3.33663	159.163	162.5	21.3	3.38768	161.599	164.986
21.4	3.35357	159.972	163.325	21.4	3.4047	162.411	165.816
21.5	3.37055	160.782	164.152	21.5	3.42175	163.224	166.646
21.6	3.38755	161.592	164.98	21.6	3.43882	164.038	167.477
21.7	3.40457	162.404	165.809	21.7	3.45592	164.854	168.31
21.8	3.42162	163.218	166.639	21.8	3.47304	165.67	169.143
21.9	3.43869	164.032	167.471	21.9	3.49018	166.488	169.978
22	3.45578	164.847	168.303	22	3.50735	167.307	170.815
22.1	3.4729	165.664	169.137	22.1	3.52454	168.127	171.652
22.2	3.49005	166.482	169.972	22.2	3.54176	168.949	172.49
22.3	3.50721	167.301	170.808	22.3	3.559	169.771	173.33
22.4	3.52441	168.121	171.645	22.4	3.57627	170.595	174.171
22.5	3.54163	168.942	172.484	22.5	3.59356	171.42	175.013
22.6	3.55887	169.765	173.324	22.6	3.61088	172.246	175.857
22.7	3.57613	170.588	174.164	22.7	3.62822	173.073	176.701
22.8	3.59342	171.413	175.007	22.8	3.64558	173.901	177.547
22.9	3.61074	172.239	175.85	22.9	3.66297	174.731	178.394
23	3.62808	173.066	176.694	23	3.68039	175.561	179.242
23.1	3.64545	173.895	177.54	23.1	3.69783	176.393	180.091
23.2	3.66284	174.724	178.387	23.2	3.71529	177.226	180.942
23.3	3.68025	175.555	179.235	23.3	3.73278	178.061	181.793
23.4	3.69769	176.387	180.084	23.4	3.7503	178.896	182.646
23.5	3.71515	177.22	180.935	23.5	3.76784	179.733	183.501
23.6	3.73264	178.054	181.787	23.6	3.7854	180.571	184.356
23.7	3.75016	178.89	182.64	23.7	3.80299	181.41	185.213
23.8	3.7677	179.726	183.494	23.8	3.8206	182.25	186.071
23.9	3.78526	180.564	184.349	23.9	3.83824	183.091	186.93
24	3.80285	181.403	185.206	24	3.85591	183.934	187.79
24.1	3.82046	182.243	186.064	24.1	3.8736	184.778	188.651
24.2	3.8381	183.085	186.923	24.2	3.89131	185.623	189.514
24.3	3.85577	183.927	187.783	24.3	3.90905	186.469	190.378
24.4	3.87346	184.771	188.645	24.4	3.92682	187.317	191.243
24.5	3.89117	185.616	189.507	24.5	3.94461	188.165	192.11
24.6	3.90891	186.462	190.371	24.6	3.96242	189.015	192.977
24.7	3.92667	187.31	191.236	24.7	3.98026	189.866	193.846
24.8	3.94447	188.158	192.103	24.8	3.99813	190.718	194.716
24.9	3.96228	189.008	192.971	24.9	4.01602	191.572	195.588
25	3.98012	189.859	193.839	25	4.03394	192.427	196.46
25.1	3.99799	190.712	194.71	25.1	4.05188	193.282	197.334
25.2	4.01588	191.565	195.581	25.2	4.06985	194.14	198.209
25.3	4.0338	192.42	196.454	25.3	4.08785	194.998	199.086
25.4	4.05174	193.276	197.327	25.4	4.10587	195.858	199.963
25.5	4.06971	194.133	198.202	25.5	4.12391	196.718	200.842
25.6	4.0877	194.991	199.079	25.6	4.14198	197.58	201.722
25.7	4.10572	195.851	199.956	25.7	4.16008	198.444	202.604
25.8	4.12377	196.711	200.835	25.8	4.1782	199.308	203.486
25.9	4.14184	197.574	201.715	25.9	4.19635	200.174	204.37
26	4.15994	198.437	202.597	26	4.21453	201.041	205.255
26.1	4.17806	199.301	203.479	26.1	4.23273	201.909	206.142
26.2	4.19621	200.167	204.363	26.2	4.25095	202.778	207.029
26.3	4.21438	201.034	205.248	26.3	4.2692	203.649	207.918
26.4	4.23258	201.902	206.135	26.4	4.28748	204.521	208.808
26.5	4.25081	202.771	207.022	26.5	4.30579	205.394	209.7
26.6	4.26906	203.642	207.911	26.6	4.32412	206.269	210.593
26.7	4.28734	204.514	208.801	26.7	4.34247	207.144	211.487
26.8	4.30564	205.387	209.693	26.8	4.36086	208.021	212.382
26.9	4.32397	206.262	210.586	26.9	4.37926	208.899	213.278
27	4.34233	207.137	211.48	27	4.3977	209.779	214.176
27.1	4.36071	208.014	212.375	27.1	4.41616	210.659	215.075
27.2	4.37912	208.892	213.271	27.2	4.43465	211.541	215.976
27.3	4.39755	209.772	214.169	27.3	4.45316	212.424	216.877
27.4	4.41601	210.652	215.068	27.4	4.4717	213.309	217.78
27.5	4.4345	211.534	215.969	27.5	4.49027	214.194	218.685
27.6	4.45301	212.417	216.87	27.6	4.50886	215.081	219.59
27.7	4.47155	213.302	217.773	27.7	4.52748	215.969	220.497
27.8	4.49012	214.187	218.677	27.8	4.54613	216.859	221.405
27.9	4.50871	215.074	219.583	27.9	4.5648	217.75	222.314
28	4.52733	215.962	220.49	28	4.5835	218.642	223.225
28.1	4.54598	216.852	221.398	28.1	4.60223	219.535	224.137
28.2	4.56465	217.742	222.307	28.2	4.62098	220.429	225.05
28.3	4.58335	218.634	223.218	28.3	4.63976	221.325	225.965
28.4	4.60208	219.528	224.13	28.4	4.65856	222.222	226.881
28.5	4.62083	220.422	225.043	28.5	4.6774	223.121	227.798
28.6	4.63961	221.318	225.958	28.6	4.69626	224.02	228.716
28.7	4.65841	222.215	226.873	28.7	4.71514	224.921	229.636
28.8	4.67725	223.113	227.791	28.8	4.73406	225.823	230.557
28.9	4.69611	224.013	228.709	28.9	4.753	226.727	231.48
29	4.71499	224.914	229.629	29	4.77196	227.632	232.404
29.1	4.7339	225.816	230.55	29.1	4.79096	228.538	233.329
29.2	4.75284	226.72	231.472	29.2	4.80998	229.445	234.255
29.3	4.77181	227.624	232.396	29.3	4.82903	230.354	235.183
29.4	4.79081	228.53	233.321	29.4	4.8481	231.264	236.112
29.5	4.80983	229.438	234.248	29.5	4.8672	232.175	237.042
29.6	4.82887	230.346	235.175	29.6	4.88633	233.087	237.974
29.7	4.84795	231.256	236.104	29.7	4.90549	234.001	238.907
29.8	4.86705	232.168	237.035	29.8	4.92468	234.916	239.841
29.9	4.88618	233.08	237.966	29.9	4.94389	235.833	240.777
30	4.90534	233.994	238.899	30	4.96313	236.75	241.714
30.1	4.92452	234.909	239.834	30.1	4.98239	237.67	242.652
30.2	4.94373	235.825	240.769	30.2	5.00169	238.59	243.592
30.3	4.96297	236.743	241.706	30.3	5.02101	239.512	244.533
30.4	4.98224	237.662	242.644	30.4	5.04036	240.435	245.475
30.5	5.00153	238.583	243.584	30.5	5.05973	241.359	246.419
30.6	5.02085	239.504	244.525	30.6	5.07914	242.284	247.364
30.7	5.0402	240.427	245.467	30.7	5.09857	243.211	248.31
30.8	5.05958	241.351	246.411	30.8	5.11803	244.14	249.258
30.9	5.07898	242.277	247.356	30.9	5.13752	245.069	250.207
31	5.09842	243.204	248.302	31	5.15703	246	251.157
31.1	5.11787	244.132	249.25	31.1	5.17657	246.932	252.109
31.2	5.13736	245.062	250.199	31.2	5.19614	247.866	253.062
31.3	5.15688	245.993	251.15	31.3	5.21574	248.801	254.017
31.4	5.17642	246.925	252.101	31.4	5.23537	249.737	254.972
31.5	5.19599	247.858	253.054	31.5	5.25502	250.675	255.93
31.6	5.21559	248.793	254.009	31.6	5.27471	251.613	256.888
31.7	5.23521	249.73	254.965	31.7	5.29442	252.554	257.848
31.8	5.25487	250.667	255.922	31.8	5.31415	253.495	258.809
31.9	5.27455	251.606	256.88	31.9	5.33392	254.438	259.772
32	5.29426	252.546	257.84	32	5.35372	255.382	260.736
32.1	5.314	253.488	258.802	32.1	5.37354	256.328	261.701
32.2	5.33376	254.431	259.764	32.2	5.39339	257.275	262.668
32.3	5.35356	255.375	260.728	32.3	5.41327	258.223	263.636
32.4	5.37338	256.32	261.694	32.4	5.43318	259.173	264.606
32.5	5.39323	257.267	262.661	32.5	5.45311	260.124	265.577
32.6	5.41311	258.216	263.629	32.6	5.47308	261.076	266.549
32.7	5.43302	259.165	264.598	32.7	5.49307	262.03	267.523
32.8	5.45295	260.116	265.569	32.8	5.51309	262.985	268.498
32.9	5.47292	261.068	266.541	32.9	5.53314	263.941	269.474
33	5.49291	262.022	267.515	33	5.55322	264.899	270.452
33.1	5.51293	262.977	268.49	33.1	5.57333	265.858	271.431
33.2	5.53298	263.934	269.467	33.2	5.59346	266.819	272.412
33.3	5.55306	264.891	270.444	33.3	5.61363	267.781	273.394
33.4	5.57317	265.851	271.424	33.4	5.63382	268.744	274.378
33.5	5.5933	266.811	272.404	33.5	5.65404	269.708	275.362
33.6	5.61347	267.773	273.386	33.6	5.67429	270.674	276.349
33.7	5.63366	268.736	274.37	33.7	5.69457	271.642	277.336
33.8	5.65388	269.701	275.355	33.8	5.71488	272.611	278.325
33.9	5.67413	270.667	276.341	33.9	5.73522	273.581	279.316
34	5.69441	271.634	277.328	34	5.75558	274.552	280.308
34.1	5.71472	272.603	278.317	34.1	5.77598	275.525	281.301
34.2	5.73505	273.573	279.308	34.2	5.7964	276.499	282.296
34.3	5.75542	274.544	280.3	34.3	5.81686	277.475	283.292
34.4	5.77582	275.517	281.293	34.4	5.83734	278.452	284.289
34.5	5.79624	276.492	282.288	34.5	5.85785	279.43	285.288
34.6	5.81669	277.467	283.284	34.6	5.87839	280.41	286.289
34.7	5.83717	278.444	284.281	34.7	5.89896	281.392	287.29
34.8	5.85769	279.423	285.28	34.8	5.91956	282.374	288.294
34.9	5.87823	280.402	286.281	34.9	5.94019	283.358	289.298
35	5.8988	281.384	287.282	35	5.96085	284.344	290.304
