# Supplementary material for: Developmental beta-cell death orchestrates the islet’s inflammatory milieu by regulating immune system crosstalk
Source: EMBO J. 2025 Jan 6;44(4):1131–53. doi: 10.1038/s44318-024-00332-w (PMC11833124; doi:10.1038/s44318-024-00332-w)
Supplement: Supplementary file 10 — Source data Fig. 3 [file 44318_2024_332_MOESM10_ESM.zip]

Archive with 36 entries (31 files):
- Figure 3/
- Figure 3/A/
- Figure 3/A/21 dpf composite.tif
- Figure 3/A/21 dpf Glucagon.tif
- Figure 3/A/21 dpf Hoechst.tif
- Figure 3/A/21 dpf mCherry.tif
- Figure 3/A/21 dpf YFP.tif
- Figure 3/A/33 dpf composite.tif
- Figure 3/A/33 dpf Glucagon.tif
- Figure 3/A/33 dpf Hoechst.tif
- Figure 3/A/33 dpf mCherry.tif
- Figure 3/A/33 dpf YFP.tif
- Figure 3/A/5 dpf composite.tif
- Figure 3/A/5 dpf Glucagon.tif
- Figure 3/A/5 dpf Hoechst.tif
- Figure 3/A/5 dpf mCherry.tif
- Figure 3/A/5 dpf YFP.tif
- Figure 3/A/Thumbs.db
- Figure 3/B/
- Figure 3/B/mpeg quantification.xlsx
- Figure 3/C/
- Figure 3/C/Mutant composite.tif
- Figure 3/C/Mutant Hoechst.tif
- Figure 3/C/Mutant TUNEL.tif
- Figure 3/C/Mutant YFP.tif
- Figure 3/C/Thumbs.db
- Figure 3/C/WT composite.tif
- Figure 3/C/WT Hoechst.tif
- Figure 3/C/WT TUNEL.tif
- Figure 3/C/WT YFP.tif
- Figure 3/C/zoom composite.tif
- Figure 3/C/zoom Hoechst.tif
- Figure 3/C/zoom TUNEL.tif
- Figure 3/C/zoom YFP.tif
- Figure 3/D/
- Figure 3/D/percent tunel pos YFP cells.xlsx
