# Supplementary material for: Developmental beta-cell death orchestrates the islet’s inflammatory milieu by regulating immune system crosstalk
Source: EMBO J. 2025 Jan 6;44(4):1131–53. doi: 10.1038/s44318-024-00332-w (PMC11833124; doi:10.1038/s44318-024-00332-w)
Supplement: Supplementary file 10 — Source data Fig. 3 [file 44318_2024_332_MOESM10_ESM.zip › Figure 3/B/mpeg quantification.xlsx]

## Sheet: Sheet1
	area	mpeg		mpeg/area
5 dpf
1	2436	0		0
2	2014	0		0
3	2154	0		0
4	1876	0		0
5	1750	0		0
15 dpf
1	6371	0		0
2	5598	0		0
3	5780	0		0
4	6127	0		0
21 dpf
	area	mpeg
1	7720	2		0.000259067
2	9165	4		0.000436443
3	12834	3		0.000233754
4	8415	2		0.000237671
5	5321	2		0.000375869
26 dpf
1	9890	2		0.000202224
2	11529	5		0.000433689
3	6959	5		0.000718494
4	6561	3		0.000457247
5	12005	4		0.000333195
6	7213	3		0.000415916
28 dpf
1	6316	2		0.000316656
2	3074	3		0.000975927
3	6852	3		0.000437828
4	6897	4		0.000579962
5	5751	3		0.000521648
29 dpf
1	9849	5		0.000507666
2	8472	3		0.000354108
3	8201	3		0.000365809
4	9574	3		0.000313349
5	14605	6		0.000410818
6	11319	4		0.000353388
7	14093	5		0.000354786
31 dpf
1	9764	5		0.000512085
2	9711	5		0.00051488
3	7951	7		0.000880392
5	10289	5		0.000485956
33 dpf
1	15456.4	11		0.000711679
2	6924.26	5		0.000722099
3	12762.3	8		0.000626847
4	14702.8	8		0.000544114
5	17551	10		0.000569769
42 dpf
1	28490.9	20		0.000701979
2	21428.5	14		0.000653335
3	31572.8	18		0.000570111
4	15322	12		0.000783188
