# Supplementary material for: Developmental beta-cell death orchestrates the islet’s inflammatory milieu by regulating immune system crosstalk
Source: EMBO J. 2025 Jan 6;44(4):1131–53. doi: 10.1038/s44318-024-00332-w (PMC11833124; doi:10.1038/s44318-024-00332-w)
Supplement: Supplementary file 10 — Source data Fig. 3 [file 44318_2024_332_MOESM10_ESM.zip › Figure 3/D/percent tunel pos YFP cells.xlsx]

## Sheet: Sheet1
tunel+yfp+ cells in %
wt	mut
0	0.526316
0	0.561798
0	1.30435
0	0.952381
0	0.5
