# Supplementary material for: Developmental beta-cell death orchestrates the islet’s inflammatory milieu by regulating immune system crosstalk
Source: EMBO J. 2025 Jan 6;44(4):1131–53. doi: 10.1038/s44318-024-00332-w (PMC11833124; doi:10.1038/s44318-024-00332-w)
Supplement: Supplementary file 11 — Source data Fig. 4 [file 44318_2024_332_MOESM11_ESM.zip]

Archive with 34 entries (26 files):
- Figure 4/
- Figure 4/4C/
- Figure 4/4C/control after.jpg
- Figure 4/4C/control before.jpg
- Figure 4/4C/Thumbs.db
- Figure 4/4C/TRPV after.jpg
- Figure 4/4C/TRPV before.jpg
- Figure 4/4D/
- Figure 4/4D/average fluorescence change after and before csn.xlsx
- Figure 4/4D/~$Fluorescence chnage after and before csn.xlsx
- Figure 4/4E/
- Figure 4/4E/Thumbs.db
- Figure 4/4E/TRPV larvae composite.tif
- Figure 4/4E/TRPV larvae Hoechst.tif
- Figure 4/4E/TRPV larvae Kaede.tif
- Figure 4/4E/WT larvae composite.tif
- Figure 4/4E/WT larvae Hoechst.tif
- Figure 4/4E/WT larvae Kaede.tif
- Figure 4/4F/
- Figure 4/4F/beta cell quantification.xlsx
- Figure 4/4G/
- Figure 4/4G/glucose measurement.xlsx
- Figure 4/4H/
- Figure 4/4H/Thumbs.db
- Figure 4/4H/TRPV larvae composite.tif
- Figure 4/4H/TRPV larvae EdU.tif
- Figure 4/4H/TRPV larvae Kaede Green.tif
- Figure 4/4H/TRPV larvae Kaede Red.tif
- Figure 4/4H/WT larvae composite.tif
- Figure 4/4H/WT larvae EdU.tif
- Figure 4/4H/WT larvae Kaede Green.tif
- Figure 4/4H/WT larvae Kaede Red.tif
- Figure 4/4I/
- Figure 4/4I/Proliferating beta cells.xlsx
