# Supplementary material for: Developmental beta-cell death orchestrates the islet’s inflammatory milieu by regulating immune system crosstalk
Source: EMBO J. 2025 Jan 6;44(4):1131–53. doi: 10.1038/s44318-024-00332-w (PMC11833124; doi:10.1038/s44318-024-00332-w)
Supplement: Supplementary file 11 — Source data Fig. 4 [file 44318_2024_332_MOESM11_ESM.zip › Figure 4/4D/average fluorescence change after and before csn.xlsx]

## Sheet: Sheet1
WT
Animal	Average Fluorescence before csn	Average Fluorescence after csn	Δ Fluorescence(before/after)
1	0.610652	0.256576	0.420166
2	0.467959	0.475943	1.01706
3	0.583109	0.295849	0.507364
TRPV
Animal
1	0.265697	0.409898	1.54273
2	0.110363	0.404736	3.66732
3	0.249012	0.748415	3.00553
