# Supplementary material for: Developmental beta-cell death orchestrates the islet’s inflammatory milieu by regulating immune system crosstalk
Source: EMBO J. 2025 Jan 6;44(4):1131–53. doi: 10.1038/s44318-024-00332-w (PMC11833124; doi:10.1038/s44318-024-00332-w)
Supplement: Supplementary file 11 — Source data Fig. 4 [file 44318_2024_332_MOESM11_ESM.zip › Figure 4/4F/beta cell quantification.xlsx]

## Sheet: Sheet1
Beta cells per islet
Ctr	TRPV
42	25
37	26
43	27
41	26
39	28
39	25
40	24
38	26
	35
	29
