# Supplementary material for: Developmental beta-cell death orchestrates the islet’s inflammatory milieu by regulating immune system crosstalk
Source: EMBO J. 2025 Jan 6;44(4):1131–53. doi: 10.1038/s44318-024-00332-w (PMC11833124; doi:10.1038/s44318-024-00332-w)
Supplement: Supplementary file 11 — Source data Fig. 4 [file 44318_2024_332_MOESM11_ESM.zip › Figure 4/4G/glucose measurement.xlsx]

## Sheet: Sheet1
Fluoresence Value
		1	2	3	4	5	6
	A	331	3260	7110	10800	14400	18800
	B	7180	24400
	C	7470	25200
	D	7010	24300
Standard			Experimental Samples
Concentration	Fluorescence		WT	TRPV
0	331		0.395261	1.32637
0.2	3260		0.395261	1.32637
0.4	7110		0.386068	1.32097
0.6	10800			1.2723
0.8	14400			1.38045
1	18800
