# Supplementary material for: Developmental beta-cell death orchestrates the islet’s inflammatory milieu by regulating immune system crosstalk
Source: EMBO J. 2025 Jan 6;44(4):1131–53. doi: 10.1038/s44318-024-00332-w (PMC11833124; doi:10.1038/s44318-024-00332-w)
Supplement: Supplementary file 11 — Source data Fig. 4 [file 44318_2024_332_MOESM11_ESM.zip › Figure 4/4I/Proliferating beta cells.xlsx]

## Sheet: Sheet1
	RFP+GFP+	RFP+EdU+GFP+	% EdU positive cells (RFP+GFP+)
WT
1	43	6	13.9535
2	41	5	12.1951
3	45	4	8.88889
4	41	6	14.6341
5	41	5	12.1951
6	40	4	10
TRPV
1	29	4	13.7931
2	25	3	12
3	27	3	11.1111
4	29	2	6.89655
5	30	3	10
6	33	3	9.09091
7	26	2	7.69231
8	29	3	10.3448
9	27	4	14.8148
10	32	4	12.5
