# Supplementary material for: Developmental beta-cell death orchestrates the islet’s inflammatory milieu by regulating immune system crosstalk
Source: EMBO J. 2025 Jan 6;44(4):1131–53. doi: 10.1038/s44318-024-00332-w (PMC11833124; doi:10.1038/s44318-024-00332-w)
Supplement: Supplementary file 12 — Source data Fig. 6 [file 44318_2024_332_MOESM12_ESM.zip]

Archive with 23 entries (18 files):
- Figure 6/
- Figure 6/A/
- Figure 6/A/p35 animal composite.tif
- Figure 6/A/p35 animal GFP.tif
- Figure 6/A/p35 animal Hoechst.tif
- Figure 6/A/p35 animal Ins.tif
- Figure 6/A/p35 animal mCherry.tif
- Figure 6/A/Thumbs.db
- Figure 6/A/WT animal composite.tif
- Figure 6/A/WT animal GFP.tif
- Figure 6/A/WT animal Hoechst.tif
- Figure 6/A/WT animal Ins.tif
- Figure 6/A/WT animal mCherry.tif
- Figure 6/A/zoom composite.tif
- Figure 6/A/zoom GFP.tif
- Figure 6/A/zoom mCherry.tif
- Figure 6/B/
- Figure 6/B/mpeg mCherry cells.xlsx
- Figure 6/C/
- Figure 6/C/tnf mpeg cells percent.xlsx
- Figure 6/D/
- Figure 6/D/beta cells_control.fcs
- Figure 6/D/beta cells_P35.fcs
