# Supplementary material for: Developmental beta-cell death orchestrates the islet’s inflammatory milieu by regulating immune system crosstalk
Source: EMBO J. 2025 Jan 6;44(4):1131–53. doi: 10.1038/s44318-024-00332-w (PMC11833124; doi:10.1038/s44318-024-00332-w)
Supplement: Supplementary file 12 — Source data Fig. 6 [file 44318_2024_332_MOESM12_ESM.zip › Figure 6/B/mpeg mCherry cells.xlsx]

## Sheet: Sheet1
mpeg mCherry cells
					WT						p35
WT	p35				area		mpeg mcherry/area				area		mpeg mcherry/area
5	1				29331.5		0.000170465				49669.2		2.01332e-05
7	0				37239		0.000187975				33865.2		0
5	1				29452.1		0.000169767				58182.2		1.71874e-05
5	0				29865.2		0.000167419				106626		0
4	1				37849.6		0.000105681				47529.7		2.10395e-05
