# Supplementary material for: Developmental beta-cell death orchestrates the islet’s inflammatory milieu by regulating immune system crosstalk
Source: EMBO J. 2025 Jan 6;44(4):1131–53. doi: 10.1038/s44318-024-00332-w (PMC11833124; doi:10.1038/s44318-024-00332-w)
Supplement: Supplementary file 12 — Source data Fig. 6 [file 44318_2024_332_MOESM12_ESM.zip › Figure 6/C/tnf mpeg cells percent.xlsx]

## Sheet: Sheet1
mpeg +			tnf+mpeg+			% mpeg+tnf+/mpeg+
WT	p35		WT	p35		WT	p35
5	1		1	0		20	0
7	0		4	0		57	0
5	1		3	0		60	0
5	0		2	0		40	0
4	1		2	0		50	0
