# Supplementary material for: Developmental beta-cell death orchestrates the islet’s inflammatory milieu by regulating immune system crosstalk
Source: EMBO J. 2025 Jan 6;44(4):1131–53. doi: 10.1038/s44318-024-00332-w (PMC11833124; doi:10.1038/s44318-024-00332-w)
Supplement: Supplementary file 13 — Source data Fig. 7 [file 44318_2024_332_MOESM13_ESM.zip]

Archive with 15 entries (11 files):
- Figure 7/
- Figure 7/7A/
- Figure 7/7A/p35 animal composite.tif
- Figure 7/7A/p35 animal Glucagon.tif
- Figure 7/7A/p35 animal Hoechst.tif
- Figure 7/7A/p35 animal RFP.tif
- Figure 7/7A/WT animal composite.tif
- Figure 7/7A/WT animal Glucagon.tif
- Figure 7/7A/WT animal Hoechst.tif
- Figure 7/7A/WT animal RFP.tif
- Figure 7/7B/
- Figure 7/7B/RFP+ cells per islet.xlsx
- Figure 7/7C/
- Figure 7/7C/231102_mut_002.fcs
- Figure 7/7C/231102_wt_001.fcs
