# Supplementary material for: Developmental beta-cell death orchestrates the islet’s inflammatory milieu by regulating immune system crosstalk
Source: EMBO J. 2025 Jan 6;44(4):1131–53. doi: 10.1038/s44318-024-00332-w (PMC11833124; doi:10.1038/s44318-024-00332-w)
Supplement: Supplementary file 13 — Source data Fig. 7 [file 44318_2024_332_MOESM13_ESM.zip › Figure 7/7B/RFP+ cells per islet.xlsx]

## Sheet: Sheet1
RFP/area
sample num	WT	p35
1	0.0531029	0.160668
2	0.052426	0.107189
3	0.0784491	0.116164
4	0.0580346	0.136299
5	0.0894961	0.156402
